# Supplementary material for: Interpretable deep learning survival predictive tool for small cell lung cancer
Source: Front Oncol. 2023 May 5;13:1162181. doi: 10.3389/fonc.2023.1162181 (PMC10196231; doi:10.3389/fonc.2023.1162181)
Supplement: Supplement File 2 — The raw data of this study. [file Table_2.xlsx]

## Sheet: Supplement file 2
Age	Sex	Year of diagnosis	Site	T	N	M	Stage	Tumor size	Surgery	Radiotherapy	Chemotherapy	time	status	History of malignancy	group
61	Male	2014	Main bronchus	T4	N2	M1b	IV	120	No	Yes	Yes	10	1	Yes	Train
68	Male	2014	Lower lobe	T1a	N2	M1b	IV	8	No	Yes	Yes	10	1	Yes	Train
70	Male	2013	Upper lobe	T2a	N2	M0	IIIA	35	No	Yes	Yes	13	1	Yes	Train
68	Female	2013	Upper lobe	T3	N2	M1b	IV	18	No	Yes	Yes	12	1	Yes	Train
62	Female	2013	Lung, NOS	T4	N3	M1b	IV	109	No	Yes	Yes	6	1	Yes	Train
76	Female	2010	Upper lobe	T2a	N3	M1a	IV	50	No	No	Yes	24	1	Yes	Train
86	Male	2012	Lower lobe	T2a	N2	M1b	IV	31	No	No	No	1	1	Yes	Train
77	Female	2011	Middle lobe	T2a	N0	M0	IB	20	Yes	No	Yes	33	1	Yes	Train
59	Female	2013	Upper lobe	T2b	N0	M1b	IV	60	No	Yes	No	2	1	Yes	Train
73	Female	2013	Lower lobe	T3	N3	M1a	IV	100	No	No	No	5	1	Yes	Train
89	Male	2014	Upper lobe	T2b	N2	M1b	IV	65	No	No	No	1	1	Yes	Train
68	Female	2012	Upper lobe	T2b	N2	M0	IIIA	59	No	Yes	Yes	90	0	Yes	Train
76	Female	2010	Lower lobe	T4	N1	M1b	IV	46	No	Yes	Yes	14	1	Yes	Train
73	Female	2013	Upper lobe	T4	N2	M1b	IV	44	No	Yes	Yes	2	1	Yes	Train
81	Male	2015	Lower lobe	T3	N3	M1b	IV	106	No	No	Yes	6	1	Yes	Test
75	Male	2011	Upper lobe	T1a	N3	M0	IIIB	20	No	Yes	Yes	8	1	Yes	Train
71	Female	2013	Lower lobe	T4	N3	M1b	IV	73	No	Yes	Yes	6	1	Yes	Train
65	Female	2013	Upper lobe	T4	N2	M1b	IV	40	No	No	Yes	6	1	Yes	Train
80	Male	2012	Middle lobe	T3	N2	M0	IIIA	49	No	No	No	7	1	Yes	Train
71	Female	2010	Upper lobe	T4	N2	M1b	IV	70	No	Yes	Yes	2	1	Yes	Train
81	Male	2010	Lung, NOS	T4	N2	M1a	IV	151	No	Yes	Yes	12	1	Yes	Train
83	Female	2010	Lower lobe	T2a	N1	M1b	IV	41	No	No	No	1	1	Yes	Train
71	Female	2014	Upper lobe	T2a	N3	M1a	IV	37	No	No	No	25	1	Yes	Train
81	Female	2011	Lower lobe	T3	N2	M0	IIIA	34	No	No	Yes	7	1	Yes	Train
83	Male	2010	Upper lobe	T2b	N2	M1b	IV	56	No	No	Yes	1	1	Yes	Train
68	Female	2015	Main bronchus	T2b	N2	M1b	IV	69	No	No	No	2	1	Yes	Test
57	Male	2012	Upper lobe	T1a	N2	M0	IIIA	15	No	Yes	Yes	24	1	Yes	Train
86	Female	2014	Upper lobe	T4	N3	M1b	IV	43	No	No	No	1	1	Yes	Train
52	Female	2011	Upper lobe	T4	N2	M0	IIIB	12	No	Yes	Yes	69	1	Yes	Train
78	Male	2013	Lower lobe	T2a	N2	M1b	IV	44	No	No	Yes	9	1	Yes	Train
76	Female	2012	Upper lobe	T1a	N2	M0	IIIA	11	No	No	Yes	12	1	Yes	Train
68	Female	2012	Main bronchus	T3	N1	M0	IIIA	30	No	Yes	No	89	0	Yes	Train
72	Female	2015	Lower lobe	T1b	N2	M1b	IV	24	No	No	No	1	1	Yes	Test
55	Female	2015	Upper lobe	T4	N2	M0	IIIB	43	No	Yes	Yes	23	1	Yes	Test
67	Female	2013	Upper lobe	T3	N2	M1b	IV	108	No	No	Yes	2	1	Yes	Train
73	Female	2013	Lung, NOS	T4	N3	M1b	IV	75	No	No	No	1	1	Yes	Train
80	Female	2011	Upper lobe	T3	N2	M1b	IV	78	No	No	Yes	18	1	Yes	Train
62	Female	2010	Lower lobe	T2a	N2	M0	IIIA	50	No	No	Yes	66	1	Yes	Train
78	Male	2013	Upper lobe	T1a	N1	M0	IIA	15	No	Yes	Yes	75	0	Yes	Train
77	Female	2011	Upper lobe	T4	N3	M1b	IV	120	No	No	Yes	2	1	Yes	Train
80	Male	2011	Lower lobe	T4	N3	M1b	IV	101	No	No	Yes	1	1	Yes	Train
74	Male	2012	Main bronchus	T4	N2	M1b	IV	100	No	Yes	Yes	9	1	Yes	Train
77	Male	2013	Main bronchus	T2a	N2	M0	IIIA	40	No	Yes	No	23	1	Yes	Train
89	Female	2011	Upper lobe	T3	N1	M1b	IV	96	No	No	Yes	1	1	Yes	Train
84	Female	2013	Middle lobe	T3	N2	M1a	IV	40	No	No	Yes	14	1	Yes	Train
69	Male	2010	Upper lobe	T3	N2	M1b	IV	17	No	No	Yes	7	1	Yes	Train
76	Male	2010	Lung, NOS	T2a	N2	M1b	IV	47	No	No	No	1	1	Yes	Train
75	Male	2014	Upper lobe	T1a	N2	M0	IIIA	20	No	Yes	Yes	14	1	Yes	Train
75	Female	2011	Upper lobe	T3	N2	M0	IIIA	989	No	Yes	Yes	24	1	Yes	Train
80	Male	2015	Upper lobe	T1b	N2	M1b	IV	25	No	No	Yes	8	1	Yes	Test
80	Female	2014	Upper lobe	T4	N0	M1b	IV	60	No	No	No	6	1	Yes	Train
70	Female	2011	Lung, NOS	T1a	N2	M1a	IV	18	No	No	Yes	26	1	Yes	Train
74	Female	2013	Upper lobe	T3	N2	M1b	IV	72	No	No	Yes	5	1	Yes	Train
78	Female	2010	Upper lobe	T3	N3	M1b	IV	50	No	No	Yes	2	1	Yes	Train
78	Female	2013	Overlapping lesion of lung	T4	N2	M1a	IV	87	No	No	No	1	1	Yes	Train
82	Male	2014	Main bronchus	T2a	N2	M1b	IV	40	No	Yes	Yes	3	1	Yes	Train
79	Female	2014	Upper lobe	T1a	N2	M0	IIIA	7	No	Yes	Yes	54	1	Yes	Train
76	Female	2011	Upper lobe	T4	N2	M1a	IV	84	No	No	Yes	52	1	Yes	Train
72	Female	2014	Upper lobe	T1a	N1	M1b	IV	13	No	Yes	No	7	1	Yes	Train
66	Female	2010	Upper lobe	T4	N2	M1a	IV	19	No	Yes	Yes	21	1	Yes	Train
77	Female	2012	Main bronchus	T2b	N2	M1a	IV	55	No	No	No	2	1	Yes	Train
71	Male	2011	Upper lobe	T4	N2	M1b	IV	60	No	No	No	4	1	Yes	Train
67	Male	2013	Upper lobe	T3	N3	M0	IIIB	74	No	Yes	Yes	11	1	Yes	Train
83	Male	2013	Upper lobe	T3	N2	M1a	IV	37	No	Yes	Yes	10	1	Yes	Train
78	Female	2013	Upper lobe	T3	N2	M0	IIIA	24	No	No	Yes	11	1	Yes	Train
81	Male	2011	Main bronchus	T2a	N2	M1b	IV	50	No	No	No	1	1	Yes	Train
72	Male	2013	Lower lobe	T2a	N2	M0	IIIA	40	No	No	Yes	1	1	Yes	Train
74	Male	2015	Upper lobe	T2b	N0	M0	IIA	57	No	Yes	Yes	11	1	Yes	Test
68	Male	2015	Lower lobe	T4	N0	M1b	IV	23	No	No	No	1	1	Yes	Test
81	Male	2013	Upper lobe	T2b	N3	M0	IIIB	52	No	Yes	Yes	11	1	Yes	Train
82	Female	2011	Lower lobe	T4	N3	M1b	IV	27	No	No	No	1	1	Yes	Train
66	Female	2010	Lung, NOS	T3	N0	M0	IIB	40	No	Yes	Yes	22	1	Yes	Train
76	Female	2011	Middle lobe	T3	N2	M1a	IV	70	No	Yes	Yes	8	1	Yes	Train
75	Female	2014	Upper lobe	T2a	N2	M1b	IV	34	No	No	Yes	18	1	Yes	Train
81	Female	2010	Middle lobe	T4	N2	M1b	IV	40	No	No	Yes	47	1	Yes	Train
66	Male	2010	Lower lobe	T1a	N0	M0	IA	14	No	Yes	No	119	0	Yes	Train
66	Female	2014	Main bronchus	T4	N2	M1b	IV	110	No	Yes	Yes	8	1	Yes	Train
78	Male	2011	Lower lobe	T2a	N2	M0	IIIA	33	No	No	Yes	14	1	Yes	Train
76	Female	2015	Upper lobe	T4	N2	M1b	IV	115	No	No	No	1	1	Yes	Test
69	Female	2013	Main bronchus	T4	N2	M1b	IV	69	No	No	No	1	1	Yes	Train
75	Female	2012	Upper lobe	T1a	N0	M0	IA	11	No	Yes	No	32	1	Yes	Train
80	Female	2011	Lung, NOS	T3	N2	M1b	IV	15	No	No	Yes	2	1	Yes	Train
75	Male	2013	Main bronchus	T1b	N0	M1b	IV	23	No	No	No	2	1	Yes	Train
70	Female	2014	Upper lobe	T2a	N2	M0	IIIA	14	Yes	Yes	Yes	14	1	Yes	Train
75	Male	2014	Upper lobe	T4	N0	M1a	IV	30	No	Yes	Yes	1	1	Yes	Train
72	Female	2011	Main bronchus	T3	N0	M1a	IV	69	No	No	No	1	1	Yes	Train
66	Female	2011	Lower lobe	T1a	N3	M1b	IV	10	No	No	No	3	1	Yes	Train
71	Female	2010	Upper lobe	T1b	N2	M0	IIIA	30	No	Yes	No	20	1	Yes	Train
68	Female	2012	Upper lobe	T2b	N1	M1b	IV	54	No	Yes	Yes	17	1	Yes	Train
76	Female	2010	Lower lobe	T2a	N1	M1b	IV	45	No	Yes	Yes	2	1	Yes	Train
68	Male	2015	Upper lobe	T4	N2	M1b	IV	91	No	No	Yes	2	1	Yes	Test
69	Female	2011	Lower lobe	T2a	N0	M0	IB	50	No	No	Yes	1	1	Yes	Train
81	Female	2011	Main bronchus	T2b	N2	M1a	IV	60	No	No	No	1	1	Yes	Train
73	Male	2015	Lower lobe	T1a	N0	M0	IA	18	Yes	No	Yes	50	0	Yes	Test
63	Female	2011	Lower lobe	T2a	N2	M1b	IV	37	No	Yes	No	10	1	Yes	Train
55	Male	2010	Main bronchus	T4	N0	M1b	IV	45	No	Yes	Yes	3	1	Yes	Train
67	Female	2011	Upper lobe	T3	N0	M0	IIB	68	No	Yes	Yes	36	1	Yes	Train
67	Male	2015	Upper lobe	T2a	N0	M0	IB	33	Yes	No	Yes	9	1	Yes	Test
91	Male	2012	Lower lobe	T3	N3	M1a	IV	35	No	No	No	3	1	Yes	Train
65	Female	2015	Main bronchus	T4	N2	M1b	IV	125	No	Yes	Yes	16	1	Yes	Test
47	Female	2012	Upper lobe	T3	N0	M1b	IV	132	No	No	No	1	1	Yes	Train
60	Male	2010	Upper lobe	T4	N2	M1b	IV	109	No	Yes	Yes	4	1	Yes	Train
81	Male	2010	Upper lobe	T1b	N3	M1b	IV	28	No	No	Yes	1	1	Yes	Train
71	Female	2011	Upper lobe	T1b	N2	M0	IIIA	30	No	Yes	Yes	20	1	Yes	Train
64	Male	2013	Upper lobe	T1a	N0	M1b	IV	10	No	No	No	1	1	Yes	Train
77	Male	2011	Upper lobe	T3	N2	M1b	IV	47	No	No	Yes	8	1	Yes	Train
92	Male	2014	Lower lobe	T2a	N0	M0	IB	41	No	Yes	No	12	1	Yes	Train
79	Male	2011	Lower lobe	T2a	N1	M0	IIA	40	No	Yes	Yes	28	1	Yes	Train
53	Female	2012	Lower lobe	T4	N2	M0	IIIB	55	No	Yes	Yes	18	1	Yes	Train
68	Male	2010	Upper lobe	T4	N2	M0	IIIB	100	No	Yes	Yes	2	1	Yes	Train
78	Female	2014	Upper lobe	T3	N2	M1a	IV	35	No	No	Yes	1	1	Yes	Train
81	Female	2015	Upper lobe	T2a	N0	M0	IB	50	No	Yes	Yes	12	1	Yes	Test
58	Female	2015	Lower lobe	T3	N3	M1b	IV	97	No	Yes	No	2	1	Yes	Test
66	Male	2015	Lower lobe	T2a	N3	M1b	IV	50	No	No	Yes	56	0	Yes	Test
65	Male	2012	Lower lobe	T2b	N0	M0	IIA	56	No	Yes	Yes	90	0	Yes	Train
59	Female	2010	Main bronchus	T3	N2	M1a	IV	44	No	Yes	Yes	23	1	No	Train
70	Male	2010	Upper lobe	T2a	N2	M1b	IV	40	No	Yes	Yes	6	1	No	Train
70	Male	2010	Upper lobe	T2b	N0	M1b	IV	70	No	Yes	Yes	4	1	No	Train
53	Male	2010	Main bronchus	T3	N2	M0	IIIA	84	No	Yes	Yes	10	1	No	Train
57	Male	2010	Main bronchus	T4	N2	M1b	IV	48	No	No	Yes	1	1	No	Train
50	Female	2010	Lower lobe	T1a	N0	M1a	IV	10	Yes	No	Yes	115	0	No	Train
70	Female	2010	Upper lobe	T3	N3	M1a	IV	22	No	Yes	No	17	1	No	Train
72	Female	2010	Upper lobe	T4	N2	M1a	IV	27	No	No	Yes	6	1	No	Train
94	Male	2010	Upper lobe	T2a	N3	M1b	IV	36	No	No	No	1	1	Yes	Train
58	Male	2010	Main bronchus	T3	N2	M0	IIIA	58	No	Yes	Yes	36	1	No	Train
81	Male	2010	Main bronchus	T4	N2	M1a	IV	25	No	No	Yes	1	1	No	Train
69	Male	2010	Main bronchus	T3	N3	M1b	IV	50	No	Yes	No	6	1	No	Train
51	Female	2010	Upper lobe	T4	N3	M1b	IV	55	No	Yes	Yes	10	1	No	Train
73	Male	2011	Lower lobe	T2a	N0	M0	IB	36	No	Yes	Yes	44	1	Yes	Train
62	Female	2010	Upper lobe	T3	N2	M0	IIIA	31	No	Yes	Yes	108	0	No	Train
60	Female	2010	Upper lobe	T4	N2	M1b	IV	36	No	No	Yes	16	1	No	Train
64	Male	2010	Lung, NOS	T4	N2	M0	IIIB	78	No	Yes	Yes	23	1	No	Train
76	Female	2010	Lower lobe	T2a	N0	M1b	IV	30	No	Yes	No	1	1	No	Train
57	Male	2012	Main bronchus	T3	N2	M1b	IV	100	No	No	Yes	17	1	Yes	Train
68	Male	2010	Main bronchus	T3	N3	M0	IIIB	91	No	Yes	Yes	14	1	No	Train
61	Female	2010	Lower lobe	T4	N3	M1b	IV	15	No	No	Yes	16	1	No	Train
61	Male	2010	Main bronchus	T3	N2	M1b	IV	80	No	Yes	Yes	11	1	No	Train
64	Female	2010	Upper lobe	T3	N2	M1a	IV	40	No	No	Yes	3	1	No	Train
58	Male	2010	Main bronchus	T4	N2	M1a	IV	72	No	Yes	Yes	12	1	No	Train
67	Male	2010	Lower lobe	T1a	N0	M0	IA	17	Yes	No	Yes	22	1	Yes	Train
63	Male	2010	Lower lobe	T3	N0	M1b	IV	45	No	No	Yes	13	1	No	Train
70	Male	2010	Main bronchus	T2b	N2	M1b	IV	60	No	No	No	1	1	No	Train
85	Female	2010	Upper lobe	T4	N1	M1b	IV	49	No	No	No	1	1	No	Train
62	Male	2010	Lower lobe	T3	N2	M0	IIIA	20	No	Yes	Yes	45	1	Yes	Train
80	Female	2010	Upper lobe	T1b	N0	M0	IA	28	No	Yes	Yes	102	1	No	Train
85	Male	2010	Lower lobe	T4	N3	M1b	IV	65	No	Yes	No	1	1	No	Train
58	Female	2010	Lower lobe	T4	N0	M1b	IV	135	No	Yes	Yes	9	1	No	Train
52	Male	2010	Upper lobe	T4	N0	M1b	IV	73	No	No	Yes	3	1	No	Train
37	Female	2010	Lower lobe	T3	N3	M1a	IV	39	No	Yes	Yes	19	1	No	Train
73	Male	2010	Lower lobe	T1a	N2	M1b	IV	15	No	No	No	1	1	No	Train
58	Female	2010	Upper lobe	T3	N2	M1a	IV	46	No	No	No	1	1	No	Train
67	Female	2010	Lower lobe	T2b	N2	M1b	IV	58	No	Yes	Yes	2	1	No	Train
69	Female	2010	Upper lobe	T1b	N3	M1b	IV	23	No	No	Yes	14	1	No	Train
53	Male	2010	Lower lobe	T1a	N3	M1b	IV	20	No	No	Yes	8	1	No	Train
71	Male	2010	Middle lobe	T2	N3	M0	IIIB	37	No	Yes	Yes	17	1	No	Train
83	Female	2010	Upper lobe	T2a	N2	M1a	IV	48	No	No	No	1	1	No	Train
70	Female	2010	Upper lobe	T4	N2	M1a	IV	100	No	No	Yes	9	1	No	Train
67	Male	2010	Upper lobe	T1a	N0	M0	IA	20	Yes	No	Yes	7	1	Yes	Train
68	Female	2010	Lung, NOS	T4	N2	M1a	IV	112	No	Yes	Yes	12	1	No	Train
54	Female	2010	Lower lobe	T4	N1	M1b	IV	56	No	Yes	No	9	1	No	Train
62	Female	2010	Upper lobe	T4	N2	M0	IIIB	89	No	Yes	Yes	15	1	No	Train
69	Male	2010	Main bronchus	T4	N3	M1b	IV	77	No	No	Yes	8	1	No	Train
74	Female	2010	Upper lobe	T2b	N2	M1b	IV	65	No	Yes	Yes	2	1	No	Train
79	Female	2010	Main bronchus	T2a	N1	M1b	IV	46	No	No	Yes	3	1	No	Train
76	Female	2010	Upper lobe	T1a	N2	M0	IIIA	14	No	No	No	25	1	Yes	Train
70	Female	2010	Lower lobe	T1a	N0	M0	IA	15	Yes	Yes	Yes	118	0	No	Train
49	Female	2010	Main bronchus	T2b	N3	M0	IIIB	60	No	Yes	Yes	18	1	No	Train
84	Male	2010	Lung, NOS	T4	N0	M1b	IV	20	No	No	Yes	4	1	No	Train
64	Female	2010	Upper lobe	T2a	N2	M1b	IV	32	No	No	Yes	7	1	No	Train
82	Female	2010	Main bronchus	T3	N2	M1b	IV	49	No	No	Yes	3	1	No	Train
73	Male	2010	Upper lobe	T4	N3	M1b	IV	60	No	Yes	Yes	6	1	No	Train
64	Female	2015	Upper lobe	T2b	N2	M0	IIIA	64	No	Yes	Yes	11	1	Yes	Test
67	Male	2010	Upper lobe	T4	N2	M1a	IV	103	No	Yes	Yes	14	1	No	Train
60	Male	2010	Upper lobe	T4	N2	M1a	IV	86	No	Yes	Yes	22	0	No	Train
52	Male	2010	Lower lobe	T3	N2	M1b	IV	126	No	No	No	1	1	No	Train
53	Female	2010	Lower lobe	T1b	N1	M1b	IV	21	No	Yes	Yes	3	1	No	Train
74	Male	2010	Middle lobe	T4	N1	M0	IIIA	48	No	No	No	3	1	No	Train
66	Male	2010	Upper lobe	T4	N2	M1b	IV	91	No	Yes	Yes	17	1	No	Train
65	Female	2010	Main bronchus	T3	N2	M1b	IV	72	No	Yes	Yes	52	1	No	Train
66	Male	2010	Lower lobe	T1b	N0	M0	IA	30	No	Yes	No	33	1	No	Train
67	Male	2010	Main bronchus	T4	N2	M0	IIIB	82	No	Yes	Yes	110	0	No	Train
66	Female	2010	Upper lobe	T1b	N3	M1b	IV	25	No	Yes	Yes	29	1	No	Train
70	Male	2010	Upper lobe	T2a	N2	M1a	IV	10	No	No	No	1	1	No	Train
76	Female	2010	Upper lobe	T3	N3	M1b	IV	21	No	No	Yes	2	1	No	Train
72	Female	2010	Lower lobe	T3	N2	M1a	IV	75	No	No	Yes	59	1	No	Train
68	Female	2010	Upper lobe	T2a	N2	M1a	IV	50	No	No	Yes	11	1	No	Train
82	Male	2010	Upper lobe	T1a	N2	M0	IIIA	14	No	Yes	No	14	1	No	Train
62	Male	2010	Upper lobe	T4	N0	M1b	IV	150	No	Yes	Yes	20	1	No	Train
56	Male	2010	Lower lobe	T4	N3	M1b	IV	23	No	No	Yes	8	1	No	Train
63	Male	2010	Upper lobe	T1b	N0	M1b	IV	27	No	Yes	Yes	11	1	No	Train
74	Female	2010	Upper lobe	T4	N0	M1b	IV	85	No	No	Yes	13	1	No	Train
63	Female	2010	Upper lobe	T4	N2	M1b	IV	64	No	Yes	Yes	30	1	No	Train
73	Male	2010	Upper lobe	T2a	N2	M1b	IV	24	No	No	Yes	19	1	No	Train
84	Female	2010	Upper lobe	T4	N1	M1b	IV	44	No	No	Yes	1	1	No	Train
72	Female	2010	Upper lobe	T1b	N0	M1b	IV	30	No	Yes	Yes	2	1	No	Train
54	Female	2010	Upper lobe	T2a	N2	M1b	IV	41	No	Yes	Yes	12	1	No	Train
70	Female	2012	Upper lobe	T2a	N0	M1b	IV	44	No	No	Yes	11	1	Yes	Train
61	Male	2010	Lower lobe	T2a	N1	M1b	IV	45	No	No	No	1	1	No	Train
60	Male	2010	Main bronchus	T4	N3	M1b	IV	46	No	Yes	Yes	16	1	No	Train
52	Male	2010	Upper lobe	T4	N2	M1b	IV	30	No	No	Yes	24	1	No	Train
74	Male	2010	Middle lobe	T1b	N0	M0	IA	23	No	Yes	Yes	29	1	No	Train
70	Male	2011	Middle lobe	T2a	N2	M0	IIIA	42	No	Yes	Yes	47	1	No	Train
80	Male	2011	Lower lobe	T4	N3	M0	IIIB	70	No	Yes	Yes	6	1	No	Train
75	Male	2011	Upper lobe	T1b	N2	M0	IIIA	27	No	No	Yes	2	1	No	Train
64	Female	2011	Lower lobe	T4	N2	M1b	IV	70	No	No	No	1	1	No	Train
40	Male	2010	Main bronchus	T3	N2	M1b	IV	169	No	No	No	3	1	No	Train
77	Male	2010	Upper lobe	T1b	N1	M1b	IV	25	No	Yes	Yes	15	1	No	Train
65	Male	2011	Upper lobe	T1b	N2	M0	IIIA	28	No	Yes	Yes	81	1	Yes	Train
66	Female	2013	Upper lobe	T3	N2	M1b	IV	43	No	No	Yes	4	1	Yes	Train
77	Male	2015	Lower lobe	T3	N2	M1a	IV	79	No	No	No	2	1	Yes	Test
42	Male	2011	Lung, NOS	T4	N0	M1a	IV	120	No	Yes	Yes	10	1	No	Train
69	Female	2010	Lower lobe	T4	N2	M1b	IV	41	No	No	Yes	10	1	Yes	Train
74	Female	2011	Upper lobe	T1a	N2	M0	IIIA	12	No	Yes	Yes	10	1	No	Train
62	Male	2011	Lower lobe	T4	N1	M0	IIIA	46	No	Yes	Yes	10	1	No	Train
79	Male	2010	Main bronchus	T3	N3	M1b	IV	75	No	No	No	2	1	No	Train
64	Female	2011	Upper lobe	T2a	N2	M0	IIIA	27	No	Yes	Yes	17	1	No	Train
85	Male	2011	Lower lobe	T2b	N1	M1b	IV	68	No	Yes	Yes	28	1	No	Train
78	Male	2011	Main bronchus	T3	N2	M1b	IV	40	No	No	Yes	5	1	No	Train
61	Male	2010	Upper lobe	T2b	N2	M1a	IV	60	No	No	No	3	1	No	Train
78	Male	2011	Upper lobe	T2b	N2	M1b	IV	51	No	Yes	Yes	4	1	No	Train
62	Male	2010	Middle lobe	T2a	N2	M0	IIIA	42	No	Yes	Yes	106	1	No	Train
77	Female	2011	Lung, NOS	T4	N2	M1b	IV	76	No	No	No	1	1	No	Train
61	Male	2011	Upper lobe	T4	N3	M1b	IV	46	No	Yes	No	7	1	No	Train
65	Female	2011	Lower lobe	T4	N2	M1b	IV	20	No	Yes	Yes	5	1	No	Train
89	Female	2011	Lower lobe	T1b	N2	M0	IIIA	25	No	Yes	Yes	10	1	No	Train
77	Male	2011	Upper lobe	T2b	N3	M0	IIIB	70	No	Yes	Yes	7	1	No	Train
72	Male	2011	Main bronchus	T4	N2	M1b	IV	82	No	No	Yes	28	1	No	Train
56	Male	2011	Upper lobe	T1b	N0	M0	IA	30	No	Yes	Yes	3	1	No	Train
59	Male	2011	Lower lobe	T4	N2	M1a	IV	26	No	No	Yes	5	1	No	Train
75	Male	2011	Upper lobe	T4	N3	M1a	IV	100	No	Yes	Yes	16	1	No	Train
64	Female	2011	Upper lobe	T3	N1	M0	IIIA	27	No	Yes	Yes	9	1	No	Train
60	Female	2011	Middle lobe	T2a	N2	M1b	IV	47	No	No	No	1	1	No	Train
78	Female	2011	Upper lobe	T4	N2	M1b	IV	35	No	Yes	No	5	1	No	Train
83	Female	2010	Upper lobe	T2b	N1	M1b	IV	70	No	No	No	1	1	No	Train
69	Male	2011	Lower lobe	T1a	N0	M0	IA	19	No	Yes	Yes	23	1	No	Train
64	Male	2011	Upper lobe	T2a	N2	M1b	IV	50	No	No	No	1	1	No	Train
62	Male	2011	Upper lobe	T3	N0	M0	IIB	7	Yes	Yes	Yes	68	1	Yes	Train
74	Female	2011	Upper lobe	T2a	N2	M0	IIIA	30	No	Yes	Yes	9	1	Yes	Train
67	Female	2011	Upper lobe	T2a	N2	M0	IIIA	50	Yes	Yes	Yes	46	1	No	Train
63	Male	2011	Upper lobe	T4	N1	M1b	IV	53	No	Yes	Yes	12	1	No	Train
71	Male	2011	Lung, NOS	T2b	N2	M1b	IV	60	No	No	No	1	1	No	Train
71	Male	2011	Lower lobe	T2b	N2	M0	IIIA	62	No	Yes	Yes	93	1	Yes	Train
49	Male	2011	Main bronchus	T4	N0	M1b	IV	44	No	No	Yes	10	1	No	Train
74	Female	2011	Lower lobe	T1b	N0	M0	IA	30	Yes	No	Yes	14	1	No	Train
50	Male	2011	Main bronchus	T4	N3	M1b	IV	112	No	Yes	Yes	10	1	No	Train
70	Female	2011	Lower lobe	T3	N1	M0	IIIA	26	No	Yes	Yes	32	1	No	Train
77	Female	2015	Upper lobe	T4	N2	M1b	IV	50	No	Yes	Yes	1	1	Yes	Test
50	Female	2011	Lower lobe	T3	N2	M1b	IV	12	No	Yes	Yes	28	1	No	Train
81	Female	2011	Main bronchus	T2a	N1	M0	IIA	44	No	Yes	No	5	1	No	Train
72	Male	2011	Upper lobe	T2b	N2	M0	IIIA	70	No	No	No	1	1	No	Train
74	Female	2011	Upper lobe	T4	N2	M1a	IV	100	No	No	Yes	1	1	No	Train
56	Female	2011	Upper lobe	T4	N3	M1b	IV	25	No	Yes	Yes	18	1	No	Train
55	Female	2011	Upper lobe	T4	N3	M1b	IV	134	No	Yes	Yes	12	1	No	Train
57	Female	2011	Lung, NOS	T3	N2	M1b	IV	27	No	No	No	1	1	No	Train
73	Male	2011	Upper lobe	T4	N2	M1b	IV	96	No	No	No	2	1	No	Train
80	Male	2012	Upper lobe	T4	N2	M1b	IV	50	No	No	No	1	1	Yes	Train
83	Female	2011	Lower lobe	T3	N2	M1b	IV	87	No	No	No	2	1	No	Train
78	Female	2011	Upper lobe	T3	N2	M1b	IV	40	No	No	No	1	1	No	Train
87	Male	2011	Lung, NOS	T4	N2	M1b	IV	44	No	No	Yes	8	1	No	Train
70	Female	2011	Lower lobe	T4	N0	M1	IV	30	No	Yes	No	2	1	No	Train
56	Female	2011	Upper lobe	T2b	N2	M0	IIIA	59	No	Yes	Yes	25	1	No	Train
80	Female	2011	Lower lobe	T4	N3	M0	IIIB	34	No	No	No	1	1	No	Train
49	Male	2011	Lower lobe	T3	N0	M1b	IV	124	No	No	No	8	1	No	Train
77	Female	2011	Lower lobe	T2b	N0	M0	IIA	52	No	Yes	Yes	75	1	No	Train
76	Female	2011	Upper lobe	T4	N2	M0	IIIB	60	No	Yes	Yes	19	1	No	Train
79	Female	2011	Upper lobe	T3	N2	M0	IIIA	55	No	Yes	Yes	95	1	No	Train
68	Male	2012	Upper lobe	T2	N2	M0	IIIA	45	No	Yes	Yes	16	1	Yes	Train
73	Male	2011	Lower lobe	T3	N2	M1b	IV	33	No	No	Yes	1	1	No	Train
75	Male	2011	Main bronchus	T2a	N3	M1b	IV	48	No	Yes	Yes	8	1	No	Train
51	Female	2011	Upper lobe	T2a	N3	M0	IIIB	7	No	Yes	Yes	26	1	No	Train
68	Female	2011	Upper lobe	T2a	N3	M1b	IV	22	No	Yes	Yes	16	1	No	Train
56	Female	2011	Upper lobe	T1a	N2	M0	IIIA	13	No	No	No	6	1	No	Train
68	Female	2011	Main bronchus	T4	N2	M1a	IV	60	No	Yes	Yes	10	1	No	Train
60	Female	2011	Lower lobe	T4	N2	M0	IIIB	100	No	Yes	Yes	100	0	Yes	Train
77	Female	2011	Upper lobe	T1a	N2	M1b	IV	40	No	No	No	1	1	No	Train
82	Female	2011	Upper lobe	T1a	N2	M0	IIIA	15	No	Yes	Yes	26	1	No	Train
78	Male	2011	Lower lobe	T4	N3	M1b	IV	29	No	No	Yes	1	1	No	Train
75	Male	2011	Main bronchus	T4	N2	M1b	IV	75	No	No	No	1	1	No	Train
77	Male	2011	Lower lobe	T2a	N3	M1b	IV	50	No	No	No	4	1	Yes	Train
81	Male	2011	Main bronchus	T3	N3	M1a	IV	68	No	Yes	Yes	1	1	No	Train
65	Male	2012	Upper lobe	T1b	N2	M1b	IV	28	No	No	Yes	5	1	Yes	Train
90	Female	2011	Upper lobe	T4	N3	M1a	IV	76	No	No	Yes	1	1	No	Train
84	Female	2011	Upper lobe	T2a	N2	M1b	IV	45	No	No	No	1	1	No	Train
64	Male	2011	Lower lobe	T1b	N0	M0	IA	30	No	Yes	Yes	32	1	No	Train
72	Female	2011	Main bronchus	T4	N0	M1a	IV	94	No	Yes	Yes	16	1	No	Train
62	Male	2011	Upper lobe	T3	N3	M0	IIIB	113	No	No	Yes	7	1	No	Train
73	Female	2011	Main bronchus	T4	N2	M1b	IV	120	No	Yes	Yes	6	1	No	Train
69	Male	2011	Upper lobe	T2b	N0	M0	IIA	64	No	Yes	Yes	32	1	No	Train
62	Male	2011	Main bronchus	T4	N2	M1b	IV	47	No	No	Yes	8	1	No	Train
63	Male	2011	Lower lobe	T4	N3	M1a	IV	127	No	Yes	Yes	12	0	No	Train
63	Male	2011	Main bronchus	T1b	N2	M1b	IV	22	No	No	Yes	4	1	No	Train
66	Male	2011	Upper lobe	T2b	N2	M1b	IV	52	No	No	Yes	6	1	No	Train
67	Male	2011	Upper lobe	T1b	N3	M0	IIIB	28	No	Yes	Yes	28	1	No	Train
75	Female	2011	Upper lobe	T4	N2	M1b	IV	940	No	No	Yes	9	1	No	Train
66	Female	2011	Lower lobe	T1a	N2	M0	IIIA	20	No	No	No	2	1	Yes	Train
67	Male	2011	Lung, NOS	T4	N2	M1b	IV	36	No	Yes	Yes	97	0	No	Train
60	Female	2011	Main bronchus	T4	N3	M1b	IV	53	No	No	Yes	15	1	No	Train
73	Female	2011	Upper lobe	T3	N2	M1b	IV	28	No	Yes	Yes	14	1	No	Train
76	Female	2014	Upper lobe	T2a	N2	M0	IIIA	33	No	No	No	7	1	Yes	Train
63	Male	2011	Upper lobe	T3	N2	M1b	IV	100	No	Yes	No	1	1	No	Train
70	Female	2012	Lung, NOS	T4	N2	M0	IIIB	14	No	Yes	Yes	21	1	No	Train
65	Male	2012	Upper lobe	T1b	N0	M0	IA	27	No	Yes	No	39	1	Yes	Train
82	Male	2012	Upper lobe	T1a	N3	M1b	IV	13	No	No	No	12	1	No	Train
69	Female	2012	Upper lobe	T1a	N2	M1b	IV	16	No	Yes	Yes	6	1	No	Train
65	Female	2012	Lower lobe	T1b	N0	M0	IA	23	No	Yes	Yes	10	1	Yes	Train
70	Male	2012	Main bronchus	T3	N0	M1b	IV	100	No	No	Yes	1	1	No	Train
85	Female	2011	Upper lobe	T4	N3	M1b	IV	90	No	No	No	1	1	No	Train
76	Female	2012	Main bronchus	T4	N2	M0	IIIB	100	No	Yes	Yes	15	1	No	Train
70	Female	2012	Lung, NOS	T4	N2	M1b	IV	28	No	Yes	Yes	22	1	Yes	Train
46	Male	2012	Upper lobe	T1a	N2	M1b	IV	20	No	Yes	Yes	4	1	No	Train
68	Male	2012	Upper lobe	T4	N1	M1b	IV	69	No	Yes	Yes	6	1	No	Train
75	Female	2012	Lower lobe	T1b	N0	M0	IA	24	No	Yes	Yes	84	0	Yes	Train
71	Male	2012	Upper lobe	T1b	N2	M1b	IV	27	No	No	No	1	1	No	Train
84	Female	2011	Lower lobe	T2b	N1	M0	IIB	56	No	No	Yes	4	1	No	Train
57	Male	2011	Lower lobe	T3	N1	M0	IIIA	71	No	Yes	No	5	1	No	Train
89	Male	2012	Upper lobe	T4	N2	M0	IIIB	60	No	Yes	Yes	10	1	No	Train
67	Male	2012	Upper lobe	T4	N2	M1b	IV	107	No	Yes	Yes	8	1	No	Train
56	Male	2012	Lower lobe	T3	N3	M1b	IV	82	No	No	Yes	9	1	No	Train
47	Male	2012	Upper lobe	T4	N2	M1b	IV	80	No	Yes	Yes	13	1	No	Train
58	Male	2012	Upper lobe	T4	N2	M0	IIIB	74	No	Yes	Yes	18	1	No	Train
74	Female	2011	Upper lobe	T3	N2	M1b	IV	110	No	No	Yes	4	1	No	Train
83	Female	2012	Upper lobe	T1b	N2	M1b	IV	28	No	No	No	1	1	No	Train
59	Female	2011	Upper lobe	T2a	N2	M1b	IV	36	No	Yes	Yes	6	1	No	Train
62	Female	2011	Lower lobe	T2a	N3	M1b	IV	39	No	No	No	1	1	No	Train
62	Male	2011	Upper lobe	T3	N0	M0	IIB	34	No	No	No	105	0	No	Train
62	Female	2012	Upper lobe	T3	N1	M0	IIIA	76	No	Yes	Yes	43	1	No	Train
76	Female	2012	Upper lobe	T4	N2	M1b	IV	90	No	No	No	1	1	No	Train
72	Male	2012	Upper lobe	T2a	N2	M1b	IV	40	No	Yes	Yes	12	1	No	Train
69	Male	2015	Upper lobe	T4	N3	M1b	IV	9	No	No	Yes	17	1	Yes	Test
78	Male	2011	Upper lobe	T3	N0	M1b	IV	77	No	No	Yes	13	1	No	Train
59	Female	2012	Main bronchus	T3	N2	M1b	IV	36	No	No	No	1	1	No	Train
78	Male	2011	Upper lobe	T4	N3	M1b	IV	66	No	No	No	1	1	No	Train
61	Female	2012	Lower lobe	T3	N2	M1b	IV	90	No	Yes	Yes	6	1	No	Train
76	Male	2012	Upper lobe	T1b	N2	M0	IIIA	30	No	No	No	1	1	No	Train
72	Female	2012	Upper lobe	T4	N2	M1b	IV	81	No	No	Yes	22	1	No	Train
71	Female	2012	Upper lobe	T3	N0	M1a	IV	62	No	No	No	1	1	No	Train
59	Female	2012	Lower lobe	T3	N2	M1a	IV	18	No	No	Yes	25	1	Yes	Train
59	Male	2012	Overlapping lesion of lung	T4	N2	M0	IIIB	68	No	Yes	Yes	11	1	No	Train
68	Male	2012	Upper lobe	T4	N3	M0	IIIB	150	No	No	No	1	1	No	Train
70	Male	2012	Upper lobe	T3	N3	M1b	IV	88	No	No	Yes	1	1	No	Train
64	Female	2012	Main bronchus	T3	N0	M1b	IV	100	No	Yes	Yes	21	1	No	Train
66	Male	2012	Upper lobe	T4	N2	M1b	IV	63	No	Yes	Yes	41	1	No	Train
71	Female	2012	Upper lobe	T1a	N2	M1b	IV	17	No	No	No	1	1	No	Train
74	Male	2012	Lower lobe	T3	N2	M1a	IV	34	No	No	No	1	1	No	Train
68	Male	2012	Main bronchus	T2b	N2	M1b	IV	58	No	No	Yes	5	1	No	Train
33	Female	2012	Upper lobe	T2a	N0	M0	IB	34	No	Yes	Yes	39	1	No	Train
65	Female	2012	Upper lobe	T4	N0	M1b	IV	140	No	No	No	1	1	No	Train
73	Female	2012	Upper lobe	T1a	N3	M0	IIIB	17	No	Yes	Yes	54	1	No	Train
80	Male	2012	Lower lobe	T2a	N1	M1b	IV	33	No	No	No	1	1	No	Train
69	Female	2012	Main bronchus	T4	N0	M1a	IV	79	No	Yes	Yes	93	0	No	Train
74	Female	2012	Lower lobe	T4	N3	M1a	IV	31	No	Yes	Yes	19	1	No	Train
73	Female	2012	Upper lobe	T2b	N0	M1b	IV	53	No	No	No	2	1	No	Train
64	Male	2012	Main bronchus	T4	N2	M0	IIIB	81	No	Yes	No	13	1	No	Train
58	Female	2012	Main bronchus	T3	N3	M1b	IV	80	No	No	No	1	1	No	Train
73	Female	2012	Main bronchus	T3	N2	M1b	IV	42	No	No	Yes	1	1	No	Train
72	Male	2012	Upper lobe	T1b	N0	M0	IA	27	No	Yes	Yes	50	0	No	Train
66	Female	2012	Upper lobe	T2b	N2	M1b	IV	55	No	Yes	Yes	5	1	No	Train
63	Male	2012	Upper lobe	T4	N3	M1b	IV	50	No	Yes	Yes	9	1	No	Train
66	Male	2012	Lower lobe	T4	N2	M1a	IV	76	No	No	Yes	11	1	No	Train
59	Female	2012	Lower lobe	T4	N2	M1b	IV	18	No	Yes	Yes	29	1	Yes	Train
72	Female	2012	Upper lobe	T4	N0	M1b	IV	74	No	Yes	Yes	3	1	No	Train
75	Male	2015	Lower lobe	T3	N2	M1b	IV	55	No	No	Yes	10	1	Yes	Test
64	Male	2012	Lung, NOS	T3	N3	M1b	IV	82	No	Yes	Yes	6	1	No	Train
64	Female	2012	Upper lobe	T1a	N2	M0	IIIA	13	No	Yes	Yes	16	1	No	Train
73	Female	2012	Upper lobe	T2a	N2	M0	IIIA	34	No	Yes	Yes	28	1	No	Train
83	Male	2012	Lower lobe	T2a	N3	M1b	IV	44	No	Yes	Yes	2	1	No	Train
73	Male	2012	Upper lobe	T4	N2	M0	IIIB	76	No	No	No	13	1	No	Train
61	Male	2012	Lower lobe	T2b	N3	M0	IIIB	55	No	No	No	4	1	No	Train
75	Female	2013	Lower lobe	T1a	N0	M0	IA	13	No	Yes	No	31	1	Yes	Train
75	Male	2012	Main bronchus	T1	N2	M0	IIIA	16	No	Yes	Yes	12	1	No	Train
62	Male	2012	Main bronchus	T2a	N2	M1b	IV	36	No	No	Yes	8	1	No	Train
74	Male	2012	Upper lobe	T4	N3	M1b	IV	59	No	Yes	Yes	4	1	No	Train
69	Male	2012	Lung, NOS	T4	N3	M1	IV	91	No	No	Yes	25	1	No	Train
49	Female	2011	Lung, NOS	T2a	N0	M0	IB	32	Yes	No	Yes	62	1	No	Train
84	Male	2012	Lower lobe	T2a	N2	M1b	IV	49	No	No	Yes	15	1	No	Train
84	Male	2012	Upper lobe	T1b	N3	M1b	IV	25	No	No	Yes	15	1	Yes	Train
70	Female	2012	Lower lobe	T2a	N2	M1b	IV	40	No	No	Yes	6	1	No	Train
65	Male	2012	Lower lobe	T2a	N2	M1b	IV	38	No	Yes	Yes	6	1	No	Train
77	Female	2012	Upper lobe	T2a	N2	M1b	IV	42	No	No	No	1	1	No	Train
67	Male	2012	Main bronchus	T2a	N2	M0	IIIA	44	No	No	No	16	1	No	Train
76	Male	2012	Lung, NOS	T4	N2	M1b	IV	66	No	No	Yes	13	1	No	Train
57	Female	2012	Upper lobe	T4	N2	M1a	IV	34	No	No	Yes	28	1	No	Train
54	Female	2012	Main bronchus	T4	N2	M1a	IV	93	No	Yes	Yes	87	0	No	Train
65	Male	2012	Upper lobe	T4	N3	M1b	IV	76	No	No	Yes	7	1	No	Train
76	Male	2013	Lower lobe	T1b	N1	M1b	IV	26	No	No	Yes	17	1	Yes	Train
56	Female	2012	Lower lobe	T4	N2	M1b	IV	50	No	No	Yes	3	1	No	Train
66	Female	2012	Lower lobe	T3	N2	M1a	IV	70	No	Yes	Yes	23	1	No	Train
80	Female	2012	Main bronchus	T2b	N0	M1b	IV	70	No	No	Yes	15	1	No	Train
55	Female	2012	Main bronchus	T4	N2	M1a	IV	28	No	No	Yes	88	0	Yes	Train
62	Female	2012	Upper lobe	T4	N2	M1b	IV	13	No	Yes	Yes	13	1	No	Train
70	Female	2012	Upper lobe	T4	N3	M1b	IV	16	No	No	No	10	1	No	Train
81	Female	2012	Upper lobe	T3	N2	M1b	IV	30	No	Yes	No	1	1	No	Train
62	Male	2012	Main bronchus	T4	N2	M1b	IV	70	No	Yes	Yes	12	1	No	Train
64	Male	2012	Lower lobe	T3	N2	M1b	IV	84	No	Yes	Yes	9	1	No	Train
65	Female	2012	Upper lobe	T3	N0	M0	IIB	85	No	No	Yes	3	1	No	Train
78	Female	2015	Lower lobe	T1a	N0	M0	IA	17	No	No	No	9	1	Yes	Test
80	Female	2012	Lower lobe	T4	N3	M1b	IV	15	No	No	No	2	1	No	Train
67	Male	2012	Lower lobe	T1a	N0	M1b	IV	15	No	No	Yes	9	1	No	Train
58	Male	2012	Lower lobe	T2b	N3	M0	IIIB	55	No	No	No	11	1	No	Train
60	Female	2012	Upper lobe	T2a	N3	M1a	IV	34	No	Yes	Yes	7	1	No	Train
74	Female	2012	Upper lobe	T2b	N2	M0	IIIA	70	Yes	Yes	Yes	11	1	No	Train
59	Male	2012	Lung, NOS	T3	N2	M1a	IV	45	No	No	Yes	13	1	No	Train
62	Male	2012	Upper lobe	T2a	N2	M1b	IV	33	No	No	Yes	4	1	No	Train
54	Male	2012	Main bronchus	T2a	N2	M0	IIIA	48	No	Yes	Yes	87	0	No	Train
67	Female	2012	Lower lobe	T1b	N1	M0	IIA	28	No	Yes	Yes	53	1	No	Train
76	Male	2012	Upper lobe	T3	N2	M0	IIIA	40	No	No	Yes	1	1	No	Train
70	Male	2012	Upper lobe	T1b	N2	M1b	IV	27	No	Yes	Yes	9	1	No	Train
78	Male	2012	Upper lobe	T3	N3	M1b	IV	49	No	No	Yes	1	1	No	Train
64	Female	2012	Upper lobe	T1b	N1	M0	IIA	23	Yes	Yes	Yes	6	1	No	Train
74	Female	2012	Lung, NOS	T4	N3	M0	IIIB	72	No	No	Yes	7	1	No	Train
59	Male	2012	Main bronchus	T2a	N2	M1b	IV	35	No	Yes	Yes	13	1	No	Train
89	Male	2012	Lower lobe	T2a	N1	M0	IIA	36	No	Yes	Yes	10	1	No	Train
82	Male	2012	Lower lobe	T2b	N2	M0	IIIA	56	No	Yes	Yes	4	1	No	Train
63	Male	2012	Main bronchus	T3	N2	M1b	IV	989	No	No	No	1	1	No	Train
75	Male	2012	Middle lobe	T1b	N0	M0	IA	30	No	No	Yes	16	1	No	Train
56	Male	2012	Upper lobe	T4	N3	M1b	IV	80	No	Yes	Yes	8	1	No	Train
86	Female	2012	Upper lobe	T3	N2	M0	IIIA	21	No	No	Yes	20	1	No	Train
79	Female	2011	Lung, NOS	T4	N2	M0	IIIB	83	No	No	No	3	1	No	Train
76	Male	2012	Upper lobe	T3	N0	M1b	IV	7	No	No	Yes	1	1	No	Train
66	Male	2012	Main bronchus	T2a	N2	M1b	IV	44	No	No	No	1	1	No	Train
73	Male	2012	Upper lobe	T3	N2	M1b	IV	76	No	Yes	Yes	85	0	No	Train
62	Male	2012	Upper lobe	T4	N3	M0	IIIB	100	No	Yes	Yes	5	1	No	Train
65	Female	2012	Main bronchus	T4	N2	M1b	IV	30	No	Yes	Yes	11	1	No	Train
57	Female	2012	Main bronchus	T4	N3	M1b	IV	80	No	No	No	1	1	No	Train
76	Male	2012	Upper lobe	T4	N0	M0	IIIA	27	No	No	Yes	15	1	No	Train
78	Female	2012	Upper lobe	T1a	N3	M1b	IV	11	No	No	No	1	1	No	Train
79	Male	2013	Upper lobe	T4	N2	M0	IIIB	80	No	No	No	1	1	No	Train
72	Male	2012	Upper lobe	T4	N3	M1b	IV	81	No	Yes	Yes	7	1	No	Train
63	Male	2012	Middle lobe	T2a	N2	M0	IIIA	40	No	Yes	Yes	25	1	No	Train
82	Male	2013	Main bronchus	T1b	N0	M1b	IV	24	No	Yes	No	2	1	No	Train
63	Female	2013	Upper lobe	T2a	N2	M1b	IV	20	No	Yes	Yes	10	1	No	Train
79	Male	2013	Lower lobe	T1b	N0	M0	IA	27	No	Yes	No	52	1	No	Train
70	Male	2013	Upper lobe	T4	N2	M1b	IV	72	No	No	Yes	2	1	No	Train
67	Female	2013	Upper lobe	T1a	N2	M0	IIIA	20	No	Yes	Yes	19	1	No	Train
78	Male	2013	Lower lobe	T4	N1	M1a	IV	35	No	Yes	Yes	1	1	No	Train
60	Male	2013	Lower lobe	T3	N2	M1b	IV	101	No	No	Yes	1	1	No	Train
68	Male	2013	Upper lobe	T1a	N1	M0	IIA	12	No	Yes	Yes	72	1	No	Train
73	Female	2013	Upper lobe	T1a	N2	M1b	IV	20	No	No	No	1	1	No	Train
63	Male	2013	Upper lobe	T2b	N2	M1b	IV	51	No	Yes	Yes	4	1	No	Train
59	Male	2013	Upper lobe	T2a	N3	M1b	IV	46	No	No	Yes	2	1	No	Train
64	Male	2012	Middle lobe	T4	N2	M1b	IV	27	No	No	Yes	30	1	No	Train
68	Male	2013	Upper lobe	T3	N2	M1b	IV	31	No	No	Yes	4	1	No	Train
58	Male	2012	Upper lobe	T4	N0	M0	IIIA	20	No	Yes	Yes	86	0	No	Train
59	Female	2013	Lower lobe	T1b	N0	M0	IA	23	No	No	No	2	1	Yes	Train
92	Male	2013	Lung, NOS	T1a	N0	M0	IA	17	No	Yes	No	20	1	No	Train
71	Female	2013	Main bronchus	T4	N2	M1b	IV	55	No	No	Yes	10	1	No	Train
61	Female	2013	Upper lobe	T1a	N1	M0	IIA	16	No	Yes	Yes	62	1	No	Train
67	Male	2012	Overlapping lesion of lung	T4	N1	M1b	IV	80	No	No	No	1	1	No	Train
71	Male	2013	Upper lobe	T2a	N2	M1	IV	31	No	No	Yes	6	1	No	Train
81	Male	2013	Upper lobe	T4	N0	M1a	IV	140	No	No	Yes	1	1	No	Train
55	Female	2013	Upper lobe	T2a	N2	M0	IIIA	40	No	Yes	Yes	30	1	No	Train
73	Male	2013	Upper lobe	T4	N3	M1a	IV	55	No	Yes	Yes	49	1	No	Train
52	Female	2013	Upper lobe	T4	N3	M1b	IV	104	No	Yes	Yes	75	1	Yes	Train
62	Male	2013	Lung, NOS	T4	N2	M1a	IV	55	No	No	Yes	1	1	No	Train
67	Male	2013	Main bronchus	T4	N2	M1b	IV	26	No	No	Yes	1	1	No	Train
66	Female	2013	Upper lobe	T3	N3	M0	IIIB	90	No	Yes	Yes	8	1	No	Train
62	Male	2013	Upper lobe	T4	N2	M0	IIIB	31	No	Yes	Yes	3	1	No	Train
72	Male	2014	Lower lobe	T3	N1	M0	IIIA	13	No	Yes	Yes	12	1	Yes	Train
60	Female	2013	Upper lobe	T1a	N2	M1b	IV	15	No	Yes	Yes	12	1	No	Train
77	Male	2013	Upper lobe	T4	N2	M1b	IV	40	No	Yes	Yes	2	1	No	Train
84	Male	2013	Upper lobe	T2a	N2	M1b	IV	34	No	No	Yes	8	1	No	Train
61	Male	2013	Main bronchus	T4	N3	M1b	IV	45	No	No	No	1	1	No	Train
61	Male	2013	Main bronchus	T4	N0	M0	IIIA	104	No	Yes	Yes	66	1	No	Train
54	Female	2013	Upper lobe	T4	N0	M0	IIIA	59	No	Yes	Yes	14	1	No	Train
62	Male	2013	Overlapping lesion of lung	T4	N2	M0	IIIB	86	No	No	Yes	1	1	No	Train
73	Female	2013	Upper lobe	T1b	N0	M1b	IV	29	No	No	No	1	1	No	Train
48	Male	2013	Upper lobe	T3	N2	M1b	IV	68	No	Yes	Yes	8	1	No	Train
59	Female	2013	Lower lobe	T1a	N0	M0	IA	17	Yes	Yes	Yes	36	0	No	Train
73	Male	2013	Upper lobe	T4	N2	M1b	IV	133	No	Yes	No	8	1	No	Train
54	Female	2012	Lung, NOS	T4	N2	M1b	IV	38	No	Yes	Yes	10	1	No	Train
79	Female	2013	Lower lobe	T4	N3	M0	IIIB	61	No	Yes	Yes	63	1	No	Train
51	Male	2013	Main bronchus	T4	N2	M1b	IV	20	No	Yes	Yes	1	1	No	Train
62	Male	2012	Upper lobe	T4	N2	M1b	IV	30	No	Yes	Yes	7	1	No	Train
74	Male	2013	Lower lobe	T4	N0	M1b	IV	55	No	No	No	1	1	No	Train
71	Female	2013	Upper lobe	T3	N1	M0	IIIA	35	No	No	Yes	4	1	No	Train
63	Male	2013	Upper lobe	T3	N1	M1a	IV	73	No	No	Yes	9	1	No	Train
85	Male	2014	Upper lobe	T2a	N0	M0	IB	22	Yes	Yes	No	11	1	Yes	Train
73	Female	2013	Middle lobe	T2a	N2	M1b	IV	33	No	Yes	Yes	2	1	No	Train
66	Female	2013	Upper lobe	T4	N2	M1b	IV	27	No	No	Yes	7	1	No	Train
77	Male	2013	Main bronchus	T1a	N1	M0	IIA	5	No	Yes	Yes	44	1	No	Train
56	Male	2013	Lung, NOS	T1b	N3	M1b	IV	30	No	No	No	1	1	No	Train
75	Male	2013	Upper lobe	T2a	N0	M1b	IV	49	No	No	No	1	1	No	Train
61	Female	2013	Lower lobe	T4	N2	M1a	IV	44	No	Yes	Yes	25	1	No	Train
63	Male	2013	Main bronchus	T3	N3	M1b	IV	110	No	Yes	Yes	25	1	No	Train
79	Male	2013	Upper lobe	T3	N2	M1a	IV	80	No	No	No	1	1	No	Train
71	Male	2013	Upper lobe	T4	N3	M0	IIIB	93	No	Yes	Yes	20	1	No	Train
65	Female	2013	Upper lobe	T1a	N2	M0	IIIA	17	No	Yes	No	20	1	No	Train
71	Female	2013	Main bronchus	T4	N3	M1b	IV	60	No	No	Yes	3	1	No	Train
84	Male	2013	Upper lobe	T2b	N0	M0	IIA	51	No	Yes	Yes	26	1	No	Train
76	Male	2013	Main bronchus	T2b	N1	M0	IIB	53	No	Yes	Yes	7	1	No	Train
67	Male	2013	Lower lobe	T3	N3	M0	IIIB	24	No	Yes	Yes	25	1	No	Train
66	Female	2013	Upper lobe	T2a	N2	M0	IIIA	42	No	Yes	Yes	12	1	No	Train
71	Female	2013	Lower lobe	T2a	N0	M0	IB	32	No	Yes	Yes	75	0	No	Train
75	Male	2013	Lower lobe	T1a	N2	M1b	IV	16	No	Yes	Yes	19	1	No	Train
86	Female	2013	Middle lobe	T4	N2	M0	IIIB	41	No	No	No	1	1	No	Train
60	Female	2013	Upper lobe	T2b	N2	M0	IIIA	55	No	Yes	Yes	76	0	No	Train
64	Female	2013	Lower lobe	T1b	N1	M1b	IV	27	No	No	Yes	4	1	No	Train
80	Male	2013	Upper lobe	T2a	N2	M0	IIIA	42	Yes	No	Yes	76	0	No	Train
69	Male	2013	Middle lobe	T2a	N2	M1b	IV	21	No	No	Yes	1	1	No	Train
73	Female	2013	Lung, NOS	T4	N1	M0	IIIA	13	No	No	No	66	1	No	Train
73	Male	2013	Upper lobe	T3	N2	M0	IIIA	80	No	Yes	Yes	74	0	No	Train
70	Male	2013	Lower lobe	T3	N2	M1b	IV	73	No	Yes	Yes	3	1	No	Train
57	Male	2013	Upper lobe	T3	N2	M1b	IV	76	No	No	Yes	1	1	No	Train
87	Male	2013	Lung, NOS	T4	N0	M1b	IV	60	No	Yes	No	6	1	No	Train
58	Male	2013	Lung, NOS	T3	N2	M0	IIIA	157	No	Yes	Yes	23	1	No	Train
66	Male	2012	Upper lobe	T4	N0	M0	IIIA	6	No	Yes	Yes	16	1	No	Train
78	Male	2013	Upper lobe	T4	N0	M1a	IV	47	No	No	Yes	15	1	Yes	Train
68	Male	2013	Main bronchus	T3	N2	M0	IIIA	98	No	Yes	Yes	23	1	No	Train
63	Female	2013	Main bronchus	T4	N2	M1a	IV	125	No	No	Yes	3	1	No	Train
67	Female	2013	Lung, NOS	T4	N2	M1a	IV	68	No	No	Yes	19	1	No	Train
68	Female	2013	Upper lobe	T3	N3	M1b	IV	100	No	No	Yes	3	1	No	Train
71	Male	2013	Upper lobe	T4	N1	M1a	IV	89	No	No	Yes	11	1	No	Train
74	Female	2013	Upper lobe	T4	N0	M1b	IV	99	No	No	No	1	1	No	Train
61	Female	2013	Upper lobe	T4	N1	M1b	IV	20	No	Yes	Yes	24	1	No	Train
90	Male	2013	Lower lobe	T2a	N2	M0	IIIA	31	No	Yes	Yes	13	1	No	Train
82	Male	2013	Middle lobe	T3	N2	M0	IIIA	23	Yes	No	No	9	1	No	Train
70	Female	2013	Lower lobe	T4	N2	M0	IIIB	48	No	No	No	7	1	No	Train
81	Female	2013	Upper lobe	T2a	N2	M1b	IV	28	No	No	Yes	12	1	No	Train
62	Male	2013	Lower lobe	T2a	N1	M0	IIA	37	No	Yes	Yes	73	0	No	Train
71	Male	2013	Upper lobe	T4	N2	M1b	IV	29	No	No	Yes	1	1	No	Train
60	Female	2013	Lower lobe	T3	N0	M0	IIB	77	No	Yes	Yes	13	1	No	Train
76	Female	2014	Lower lobe	T2a	N2	M1b	IV	50	No	No	Yes	6	1	No	Train
87	Female	2014	Upper lobe	T3	N0	M1b	IV	97	No	Yes	No	2	1	No	Train
75	Male	2014	Upper lobe	T4	N2	M1b	IV	101	No	Yes	Yes	21	1	No	Train
78	Female	2013	Lower lobe	T2b	N1	M0	IIB	65	No	Yes	Yes	20	1	No	Train
62	Female	2013	Main bronchus	T4	N2	M1b	IV	66	No	Yes	Yes	4	1	No	Train
76	Female	2013	Lower lobe	T3	N2	M1b	IV	38	No	Yes	Yes	3	1	No	Train
70	Female	2013	Upper lobe	T4	N0	M1b	IV	84	No	Yes	No	2	1	No	Train
86	Female	2013	Upper lobe	T4	N3	M1b	IV	87	No	Yes	Yes	1	1	No	Train
60	Male	2013	Upper lobe	T2a	N2	M1b	IV	40	No	No	Yes	1	1	No	Train
77	Female	2014	Upper lobe	T4	N2	M1b	IV	47	No	No	No	1	1	No	Train
82	Female	2014	Upper lobe	T3	N0	M1b	IV	76	No	No	No	2	1	No	Train
60	Male	2014	Main bronchus	T4	N1	M1b	IV	75	No	Yes	Yes	7	1	No	Train
82	Female	2014	Lower lobe	T3	N2	M1b	IV	57	No	No	Yes	2	1	No	Train
77	Female	2014	Main bronchus	T4	N2	M1b	IV	110	No	No	No	1	1	No	Train
71	Female	2014	Upper lobe	T3	N2	M1b	IV	44	No	Yes	Yes	9	1	No	Train
67	Female	2014	Lower lobe	T1b	N2	M1b	IV	23	No	Yes	Yes	70	0	No	Train
68	Male	2014	Upper lobe	T3	N1	M0	IIIA	100	No	Yes	Yes	6	1	No	Train
84	Female	2014	Lower lobe	T2b	N2	M1b	IV	60	No	No	No	1	1	No	Train
69	Female	2014	Lower lobe	T1a	N3	M0	IIIB	20	No	Yes	Yes	21	1	No	Train
67	Male	2014	Upper lobe	T3	N0	M0	IIB	31	No	No	Yes	7	1	No	Train
61	Female	2014	Lower lobe	T4	N0	M1a	IV	22	No	No	No	1	1	No	Train
61	Male	2014	Lower lobe	T2b	N2	M1b	IV	65	No	No	Yes	6	1	No	Train
72	Male	2014	Lower lobe	T1a	N2	M1b	IV	19	No	No	Yes	9	1	No	Train
60	Female	2015	Lower lobe	T3	N1	M1a	IV	29	No	Yes	Yes	22	1	Yes	Test
64	Male	2014	Upper lobe	T2a	N2	M1b	IV	43	No	Yes	Yes	7	1	No	Train
83	Male	2014	Upper lobe	T2a	N0	M0	IB	33	No	Yes	Yes	4	1	No	Train
66	Male	2014	Lower lobe	T2a	N2	M1b	IV	44	No	No	No	1	1	No	Train
57	Male	2014	Upper lobe	T4	N2	M1a	IV	92	No	Yes	Yes	67	0	No	Train
43	Male	2014	Upper lobe	T4	N2	M1b	IV	140	No	No	Yes	8	1	Yes	Train
58	Female	2014	Upper lobe	T1a	N2	M1b	IV	8	No	Yes	Yes	17	1	No	Train
72	Male	2014	Upper lobe	T1a	N0	M1b	IV	19	No	No	Yes	1	1	No	Train
71	Female	2014	Main bronchus	T2a	N2	M0	IIIA	40	No	Yes	Yes	45	1	No	Train
71	Male	2014	Lower lobe	T3	N2	M0	IIIA	60	No	Yes	Yes	5	1	No	Train
83	Male	2015	Lower lobe	T2a	N2	M1b	IV	50	No	No	No	1	1	Yes	Test
68	Female	2014	Upper lobe	T4	N1	M1b	IV	46	No	Yes	No	3	1	No	Train
86	Male	2015	Lower lobe	T2a	N2	M1b	IV	31	No	Yes	No	3	1	Yes	Test
76	Male	2014	Lower lobe	T2a	N0	M1b	IV	45	No	Yes	No	12	1	No	Train
67	Female	2014	Lung, NOS	T2b	N0	M1b	IV	56	No	No	Yes	1	1	No	Train
73	Female	2014	Lower lobe	T4	N3	M1b	IV	42	No	No	No	3	1	No	Train
74	Female	2014	Upper lobe	T4	N2	M1b	IV	60	No	Yes	Yes	16	1	No	Train
70	Female	2014	Upper lobe	T4	N0	M1b	IV	72	No	No	No	2	1	No	Train
69	Female	2014	Lower lobe	T4	N2	M1b	IV	18	No	No	Yes	9	1	No	Train
80	Male	2014	Lower lobe	T3	N2	M1b	IV	37	No	No	No	2	1	No	Train
61	Female	2014	Lower lobe	T1a	N2	M0	IIIA	18	No	Yes	Yes	41	1	No	Train
73	Female	2014	Lower lobe	T2b	N1	M1b	IV	52	No	No	Yes	1	1	No	Train
85	Male	2014	Upper lobe	T1b	N2	M0	IIIA	25	No	Yes	No	14	1	No	Train
75	Male	2014	Upper lobe	T3	N2	M1b	IV	109	No	No	No	1	1	No	Train
64	Male	2014	Upper lobe	T4	N2	M1b	IV	52	No	No	Yes	13	1	No	Train
56	Male	2014	Lower lobe	T4	N2	M1b	IV	65	No	Yes	No	2	1	No	Train
76	Male	2014	Upper lobe	T1a	N2	M0	IIIA	38	No	Yes	Yes	8	1	No	Train
72	Female	2014	Middle lobe	T1b	N0	M0	IA	30	No	Yes	Yes	19	1	No	Train
64	Male	2014	Middle lobe	T4	N2	M1b	IV	60	No	No	Yes	11	1	No	Train
70	Female	2014	Overlapping lesion of lung	T4	N0	M1b	IV	75	No	No	Yes	7	1	No	Train
77	Female	2014	Upper lobe	T1a	N3	M0	IIIB	12	No	Yes	Yes	14	1	No	Train
71	Male	2014	Main bronchus	T4	N2	M1b	IV	74	No	No	Yes	4	1	No	Train
74	Male	2014	Upper lobe	T2b	N2	M1b	IV	60	No	No	Yes	5	1	No	Train
63	Male	2014	Upper lobe	T2a	N2	M1b	IV	49	No	No	No	1	1	No	Train
69	Male	2014	Upper lobe	T1b	N3	M1a	IV	21	No	Yes	Yes	58	0	No	Train
59	Female	2014	Lower lobe	T2a	N1	M0	IIA	29	No	Yes	No	64	0	No	Train
69	Female	2014	Lower lobe	T4	N2	M1b	IV	54	No	Yes	Yes	10	1	No	Train
69	Female	2014	Lower lobe	T3	N2	M1b	IV	11	No	Yes	Yes	12	1	No	Train
60	Male	2014	Upper lobe	T1a	N2	M0	IIIA	15	No	Yes	Yes	27	1	No	Train
58	Female	2014	Lower lobe	T3	N2	M1b	IV	74	No	Yes	Yes	9	1	No	Train
83	Female	2014	Lower lobe	T2b	N1	M0	IIB	63	No	Yes	No	13	1	No	Train
57	Male	2014	Lower lobe	T1a	N2	M1b	IV	19	No	Yes	Yes	10	1	No	Train
79	Female	2014	Main bronchus	T4	N2	M0	IIIB	82	No	Yes	No	8	1	Yes	Train
80	Male	2014	Lower lobe	T3	N2	M1a	IV	60	No	No	Yes	18	1	No	Train
65	Male	2014	Upper lobe	T1b	N3	M1b	IV	21	No	No	Yes	20	1	No	Train
57	Male	2014	Upper lobe	T4	N2	M1a	IV	80	No	Yes	Yes	17	1	No	Train
62	Female	2014	Lower lobe	T1a	N3	M0	IIIB	13	No	Yes	Yes	13	1	No	Train
72	Female	2014	Lower lobe	T2b	N2	M1b	IV	60	No	Yes	Yes	47	1	No	Train
57	Male	2014	Lung, NOS	T4	N2	M1a	IV	52	No	No	Yes	10	1	No	Train
76	Female	2014	Upper lobe	T4	N2	M1b	IV	30	No	No	Yes	7	1	No	Train
64	Male	2014	Main bronchus	T3	N2	M1b	IV	100	No	No	Yes	8	1	No	Train
68	Female	2014	Lung, NOS	T3	N2	M1a	IV	28	No	Yes	Yes	20	1	No	Train
66	Male	2015	Lower lobe	T2b	N2	M1b	IV	68	No	No	Yes	14	1	Yes	Test
68	Male	2014	Main bronchus	T4	N2	M1b	IV	70	No	Yes	Yes	24	1	No	Train
75	Male	2014	Upper lobe	T4	N3	M1b	IV	34	No	Yes	Yes	3	1	No	Train
77	Female	2014	Lower lobe	T3	N2	M1b	IV	25	No	No	No	1	1	No	Train
59	Male	2014	Upper lobe	T3	N3	M1b	IV	26	No	Yes	Yes	6	1	No	Train
80	Male	2014	Lower lobe	T3	N0	M0	IIB	32	No	No	No	3	1	No	Train
63	Female	2014	Lower lobe	T1b	N3	M1b	IV	24	No	Yes	Yes	18	1	No	Train
73	Female	2014	Lower lobe	T4	N2	M0	IIIB	36	No	Yes	Yes	12	1	No	Train
60	Male	2014	Lung, NOS	T4	N2	M1b	IV	82	No	Yes	Yes	8	1	No	Train
72	Female	2014	Middle lobe	T2b	N2	M1b	IV	60	No	No	No	1	1	No	Train
67	Female	2014	Upper lobe	T4	N2	M0	IIIB	54	No	No	No	1	1	No	Train
70	Male	2014	Overlapping lesion of lung	T3	N2	M1b	IV	61	No	Yes	No	1	1	No	Train
58	Male	2014	Upper lobe	T3	N3	M1b	IV	77	No	No	Yes	8	1	No	Train
79	Female	2014	Upper lobe	T2a	N3	M1b	IV	41	No	No	No	1	1	No	Train
58	Female	2014	Upper lobe	T3	N2	M1b	IV	150	No	Yes	Yes	20	1	No	Train
70	Male	2014	Upper lobe	T4	N2	M0	IIIB	30	No	Yes	Yes	12	1	No	Train
64	Male	2014	Lower lobe	T2a	N2	M1b	IV	37	No	No	Yes	22	1	No	Train
68	Female	2014	Main bronchus	T3	N2	M1b	IV	80	No	Yes	Yes	37	1	No	Train
57	Female	2014	Upper lobe	T2a	N2	M0	IIIA	45	No	Yes	Yes	63	0	No	Train
71	Male	2014	Lower lobe	T3	N1	M1b	IV	90	No	No	Yes	5	1	No	Train
76	Male	2014	Upper lobe	T4	N0	M1a	IV	54	No	Yes	Yes	27	1	No	Train
71	Female	2014	Upper lobe	T3	N2	M1b	IV	989	No	Yes	Yes	21	1	No	Train
60	Female	2014	Lower lobe	T4	N1	M0	IIIA	65	No	Yes	Yes	19	1	Yes	Train
79	Female	2015	Lower lobe	T2a	N0	M0	IB	29	No	Yes	Yes	59	0	No	Test
77	Female	2015	Upper lobe	T1a	N0	M0	IA	11	No	No	No	22	1	No	Test
57	Male	2014	Upper lobe	T2b	N0	M1b	IV	60	No	Yes	Yes	10	1	No	Train
74	Male	2015	Upper lobe	T2a	N2	M1b	IV	48	No	No	No	1	1	No	Test
77	Male	2015	Lower lobe	T3	N2	M0	IIIA	60	No	Yes	Yes	38	1	No	Test
70	Male	2014	Upper lobe	T3	N0	M1b	IV	30	No	No	No	1	1	No	Train
70	Male	2015	Lung, NOS	T4	N2	M1b	IV	79	No	No	No	1	1	No	Test
59	Male	2015	Upper lobe	T1b	N0	M0	IA	28	No	No	No	7	1	No	Test
66	Female	2015	Upper lobe	T4	N2	M1b	IV	112	No	Yes	Yes	1	1	No	Test
81	Male	2015	Lung, NOS	T4	N1	M1b	IV	46	No	No	No	9	1	No	Test
75	Male	2015	Upper lobe	T1a	N2	M0	IIIA	7	Yes	Yes	Yes	53	1	No	Test
73	Female	2015	Lower lobe	T1b	N3	M0	IIIB	30	No	No	No	10	1	No	Test
65	Female	2015	Main bronchus	T4	N3	M1b	IV	94	No	No	No	1	1	No	Test
82	Male	2015	Upper lobe	T2a	N2	M0	IIIA	32	No	Yes	Yes	18	1	No	Test
56	Male	2015	Upper lobe	T4	N3	M1b	IV	63	No	Yes	Yes	7	1	No	Test
84	Male	2015	Middle lobe	T2a	N0	M1b	IV	47	No	No	No	1	1	No	Test
56	Female	2015	Lower lobe	T2a	N3	M1b	IV	44	No	Yes	Yes	29	1	No	Test
52	Female	2015	Main bronchus	T3	N2	M0	IIIA	84	No	Yes	Yes	52	0	No	Test
60	Male	2015	Upper lobe	T4	N2	M0	IIIB	120	No	Yes	Yes	4	1	No	Test
68	Male	2015	Lower lobe	T3	N2	M0	IIIA	75	No	Yes	Yes	49	0	No	Test
78	Male	2015	Lower lobe	T4	N3	M1b	IV	60	No	No	No	2	1	No	Test
69	Female	2015	Upper lobe	T3	N2	M0	IIIA	15	No	No	Yes	1	1	Yes	Test
59	Male	2015	Main bronchus	T4	N1	M0	IIIA	65	No	Yes	Yes	18	1	No	Test
65	Male	2015	Upper lobe	T3	N3	M1b	IV	85	No	Yes	Yes	9	1	No	Test
66	Female	2015	Lung, NOS	T4	N0	M1b	IV	70	No	No	Yes	12	1	No	Test
68	Female	2015	Lower lobe	T4	N2	M1a	IV	97	No	No	Yes	9	1	No	Test
72	Female	2015	Main bronchus	T4	N3	M0	IIIB	23	No	Yes	Yes	17	0	No	Test
67	Female	2014	Upper lobe	T2b	N2	M0	IIIA	70	No	Yes	Yes	14	1	No	Train
73	Male	2015	Lung, NOS	T3	N2	M1b	IV	58	No	Yes	Yes	8	1	No	Test
54	Male	2015	Upper lobe	T1a	N2	M1b	IV	6	No	No	Yes	12	1	No	Test
84	Female	2015	Upper lobe	T2a	N3	M0	IIIB	41	No	Yes	Yes	3	1	No	Test
79	Male	2015	Upper lobe	T2a	N0	M0	IB	31	Yes	No	Yes	17	1	No	Test
72	Male	2015	Upper lobe	T4	N2	M1b	IV	68	No	Yes	Yes	24	1	No	Test
88	Male	2015	Upper lobe	T2b	N2	M1b	IV	52	No	No	Yes	2	1	No	Test
73	Male	2015	Main bronchus	T4	N2	M0	IIIB	93	No	Yes	Yes	36	1	No	Test
62	Female	2015	Main bronchus	T3	N2	M0	IIIA	75	No	Yes	Yes	12	1	No	Test
67	Male	2015	Upper lobe	T3	N2	M1b	IV	90	No	Yes	Yes	8	1	No	Test
86	Male	2015	Lower lobe	T2a	N2	M1a	IV	50	No	No	No	1	1	No	Test
58	Female	2015	Lung, NOS	T4	N2	M1b	IV	50	No	Yes	Yes	7	1	No	Test
71	Male	2015	Main bronchus	T4	N2	M1b	IV	105	No	Yes	No	1	1	No	Test
87	Male	2015	Lower lobe	T2a	N3	M1b	IV	32	No	No	Yes	5	1	No	Test
78	Female	2015	Upper lobe	T2a	N0	M0	IB	10	Yes	No	No	11	1	Yes	Test
65	Female	2015	Middle lobe	T2a	N0	M0	IB	37	No	Yes	Yes	41	1	No	Test
74	Male	2015	Upper lobe	T1a	N3	M0	IIIB	15	No	Yes	Yes	15	1	No	Test
73	Female	2015	Middle lobe	T2b	N2	M0	IIIA	68	No	Yes	Yes	28	1	No	Test
72	Female	2015	Main bronchus	T3	N3	M1b	IV	90	No	No	Yes	5	1	No	Test
65	Male	2015	Main bronchus	T3	N2	M1b	IV	58	No	No	No	1	1	No	Test
61	Female	2015	Lower lobe	T1b	N1	M0	IIA	27	No	Yes	Yes	21	1	Yes	Test
64	Female	2015	Lower lobe	T1b	N1	M0	IIA	25	No	Yes	Yes	9	1	No	Test
81	Male	2015	Upper lobe	T4	N3	M1b	IV	16	No	No	Yes	7	1	No	Test
89	Female	2015	Lower lobe	T2a	N2	M0	IIIA	43	No	No	No	1	1	No	Test
55	Female	2015	Upper lobe	T4	N1	M1b	IV	125	No	No	Yes	7	1	No	Test
58	Female	2015	Lower lobe	T2a	N2	M0	IIIA	26	No	Yes	Yes	19	1	No	Test
69	Female	2015	Upper lobe	T4	N2	M1b	IV	40	No	No	No	2	1	No	Test
76	Male	2015	Upper lobe	T4	N2	M1b	IV	27	No	No	No	1	1	No	Test
85	Female	2015	Upper lobe	T2a	N2	M0	IIIA	48	No	Yes	Yes	11	1	No	Test
75	Female	2015	Middle lobe	T1b	N0	M0	IA	24	No	No	No	2	1	No	Test
82	Male	2015	Upper lobe	T4	N2	M1b	IV	41	No	Yes	Yes	4	1	No	Test
52	Male	2015	Upper lobe	T1b	N0	M1b	IV	26	No	Yes	Yes	4	1	No	Test
82	Male	2015	Upper lobe	T2a	N3	M1b	IV	45	No	No	Yes	2	1	No	Test
66	Female	2015	Main bronchus	T2b	N2	M1b	IV	56	No	Yes	Yes	1	1	No	Test
62	Female	2014	Upper lobe	T2b	N2	M1b	IV	67	No	Yes	No	1	1	No	Train
58	Female	2015	Lung, NOS	T1b	N2	M1a	IV	24	No	No	Yes	16	1	No	Test
66	Female	2015	Upper lobe	T3	N3	M1b	IV	108	No	No	Yes	5	1	No	Test
69	Male	2015	Upper lobe	T3	N2	M0	IIIA	22	No	Yes	Yes	52	0	No	Test
80	Male	2015	Lower lobe	T3	N2	M0	IIIA	59	No	Yes	Yes	3	1	No	Test
61	Male	2015	Upper lobe	T4	N2	M1b	IV	130	No	No	Yes	2	1	No	Test
62	Male	2015	Upper lobe	T2a	N2	M0	IIIA	21	No	No	Yes	11	1	No	Test
70	Female	2015	Main bronchus	T4	N2	M1b	IV	76	No	No	Yes	9	1	No	Test
66	Female	2015	Upper lobe	T3	N2	M1b	IV	82	No	No	Yes	7	1	No	Test
62	Female	2015	Upper lobe	T4	N3	M1a	IV	60	No	No	No	1	1	No	Test
70	Female	2015	Lower lobe	T2a	N2	M1b	IV	38	No	No	Yes	11	1	No	Test
57	Female	2015	Main bronchus	T4	N2	M1b	IV	53	No	No	No	1	1	No	Test
52	Male	2015	Lower lobe	T2a	N3	M1b	IV	38	No	Yes	Yes	16	1	No	Test
76	Male	2015	Upper lobe	T2a	N3	M1b	IV	48	No	No	Yes	10	1	No	Test
56	Male	2015	Lower lobe	T3	N3	M1a	IV	80	No	No	No	1	1	No	Test
51	Female	2015	Upper lobe	T4	N2	M1b	IV	110	No	Yes	Yes	11	1	No	Test
56	Female	2015	Upper lobe	T4	N0	M1a	IV	68	No	Yes	Yes	49	0	No	Test
57	Male	2015	Main bronchus	T2a	N2	M1b	IV	50	No	Yes	Yes	13	1	No	Test
78	Female	2015	Lower lobe	T2a	N0	M0	IB	43	No	No	Yes	16	1	No	Test
72	Female	2015	Upper lobe	T2a	N1	M1b	IV	42	No	Yes	No	9	1	No	Test
75	Male	2015	Main bronchus	T1b	N2	M1b	IV	28	No	No	No	1	1	No	Test
80	Male	2015	Main bronchus	T4	N3	M1b	IV	87	No	No	Yes	8	1	No	Test
80	Female	2015	Upper lobe	T4	N2	M0	IIIB	61	No	No	Yes	9	1	No	Test
67	Male	2015	Lung, NOS	T1a	N2	M0	IIIA	9	No	No	Yes	20	1	No	Test
73	Female	2015	Upper lobe	T1a	N2	M0	IIIA	11	No	Yes	Yes	10	1	No	Test
67	Male	2015	Upper lobe	T4	N1	M0	IIIA	60	No	Yes	Yes	39	1	No	Test
58	Male	2015	Upper lobe	T4	N2	M1	IV	68	No	No	Yes	6	1	No	Test
85	Female	2015	Lung, NOS	T3	N2	M1a	IV	23	No	No	No	5	1	No	Test
59	Male	2015	Upper lobe	T3	N2	M1b	IV	92	No	No	Yes	4	1	No	Test
51	Male	2015	Upper lobe	T3	N0	M1b	IV	95	No	No	No	3	1	No	Test
56	Female	2015	Main bronchus	T3	N2	M0	IIIA	87	No	No	No	4	1	No	Test
53	Female	2015	Upper lobe	T1b	N3	M1b	IV	27	No	Yes	Yes	6	1	No	Test
76	Male	2015	Upper lobe	T4	N2	M0	IIIB	32	No	Yes	Yes	24	1	No	Test
80	Female	2015	Lung, NOS	T1a	N2	M0	IIIA	19	No	Yes	No	40	1	No	Test
64	Male	2015	Lung, NOS	T3	N2	M0	IIIA	18	No	No	No	30	1	No	Test
52	Male	2015	Main bronchus	T4	N2	M0	IIIB	70	No	Yes	Yes	14	1	No	Test
54	Male	2015	Upper lobe	T3	N2	M1b	IV	70	No	Yes	Yes	14	1	No	Test
65	Male	2015	Upper lobe	T3	N2	M0	IIIA	36	No	No	No	12	1	No	Test
78	Female	2015	Lower lobe	T2a	N0	M1b	IV	44	No	Yes	Yes	11	1	No	Test
65	Female	2015	Upper lobe	T1b	N0	M0	IA	30	Yes	No	Yes	48	0	No	Test
72	Male	2015	Upper lobe	T3	N1	M1b	IV	73	No	No	Yes	5	1	No	Test
61	Female	2015	Upper lobe	T2a	N0	M0	IB	43	Yes	No	No	25	1	No	Test
62	Female	2015	Upper lobe	T4	N2	M1b	IV	58	No	Yes	Yes	11	1	No	Test
56	Male	2015	Main bronchus	T3	N0	M0	IIB	77	No	No	No	1	1	No	Test
87	Female	2015	Upper lobe	T4	N0	M1a	IV	12	No	No	No	10	1	No	Test
66	Male	2015	Lung, NOS	T3	N2	M1b	IV	61	No	Yes	Yes	17	1	No	Test
63	Male	2015	Lung, NOS	T3	N3	M0	IIIB	110	No	No	Yes	3	1	No	Test
74	Female	2011	Upper lobe	T3	N2	M1b	IV	57	No	Yes	Yes	9	1	Yes	Train
73	Female	2014	Upper lobe	T3	N2	M0	IIIA	48	No	Yes	Yes	38	1	Yes	Train
66	Female	2013	Upper lobe	T1b	N2	M1b	IV	25	No	Yes	Yes	1	1	Yes	Train
80	Female	2015	Lung, NOS	T2b	N2	M1b	IV	64	No	No	Yes	1	1	Yes	Test
61	Female	2012	Main bronchus	T4	N3	M1a	IV	90	No	No	No	11	1	Yes	Train
67	Female	2011	Middle lobe	T3	N2	M1b	IV	41	No	No	Yes	7	1	Yes	Train
63	Male	2010	Overlapping lesion of lung	T4	N2	M1a	IV	80	No	Yes	Yes	12	1	Yes	Train
64	Female	2014	Lower lobe	T2a	N2	M1b	IV	17	No	No	Yes	6	1	Yes	Train
68	Female	2013	Upper lobe	T2a	N2	M1b	IV	18	No	No	No	11	1	Yes	Train
65	Female	2010	Overlapping lesion of lung	T4	N2	M0	IIIB	113	No	Yes	Yes	33	1	Yes	Train
66	Male	2013	Upper lobe	T1b	N2	M0	IIIA	23	No	Yes	Yes	16	1	Yes	Train
53	Male	2010	Main bronchus	T4	N2	M1b	IV	53	No	No	Yes	1	1	Yes	Train
92	Female	2014	Upper lobe	T3	N0	M0	IIB	38	No	No	No	12	1	Yes	Train
88	Female	2010	Upper lobe	T4	N2	M1b	IV	98	No	No	Yes	12	1	Yes	Train
63	Female	2012	Upper lobe	T4	N3	M1b	IV	50	No	Yes	Yes	2	1	Yes	Train
51	Female	2010	Upper lobe	T1a	N2	M1b	IV	7	No	No	Yes	8	1	Yes	Train
81	Male	2015	Upper lobe	T4	N2	M1b	IV	48	No	No	Yes	2	1	Yes	Test
54	Female	2013	Lower lobe	T3	N2	M1b	IV	150	No	Yes	Yes	3	1	Yes	Train
54	Female	2010	Lower lobe	T3	N2	M1b	IV	71	No	No	No	2	1	Yes	Train
75	Male	2011	Lung, NOS	T4	N0	M1b	IV	105	No	No	Yes	6	1	Yes	Train
61	Female	2014	Main bronchus	T4	N2	M0	IIIB	76	No	Yes	Yes	24	1	Yes	Train
58	Female	2015	Upper lobe	T4	N3	M1b	IV	60	No	Yes	Yes	10	1	Yes	Test
76	Male	2015	Upper lobe	T4	N3	M1b	IV	80	No	No	Yes	27	1	Yes	Test
84	Male	2010	Lung, NOS	T1a	N2	M1b	IV	11	No	Yes	Yes	15	1	Yes	Train
64	Female	2014	Lower lobe	T1b	N1	M1b	IV	21	No	Yes	Yes	17	1	Yes	Train
81	Male	2015	Lower lobe	T3	N2	M0	IIIA	48	No	Yes	Yes	14	1	Yes	Test
67	Female	2015	Upper lobe	T1a	N2	M1b	IV	7	No	No	No	1	1	Yes	Test
70	Female	2010	Lower lobe	T2b	N1	M0	IIB	65	No	Yes	Yes	67	1	Yes	Train
76	Female	2010	Upper lobe	T4	N2	M1a	IV	60	No	No	Yes	12	1	Yes	Train
80	Female	2015	Lower lobe	T2a	N0	M1b	IV	46	No	No	No	3	1	Yes	Test
85	Male	2010	Lung, NOS	T1a	N0	M1b	IV	10	No	Yes	No	1	1	Yes	Train
65	Female	2011	Upper lobe	T4	N2	M1b	IV	13	No	Yes	Yes	4	1	Yes	Train
81	Female	2012	Overlapping lesion of lung	T4	N2	M1b	IV	85	No	Yes	Yes	1	1	Yes	Train
75	Female	2013	Upper lobe	T3	N0	M0	IIB	25	No	No	No	5	1	Yes	Train
57	Female	2013	Upper lobe	T2b	N2	M1b	IV	63	No	Yes	Yes	13	1	Yes	Train
63	Female	2015	Upper lobe	T4	N3	M1b	IV	101	No	Yes	Yes	19	1	Yes	Test
77	Female	2011	Upper lobe	T4	N2	M0	IIIB	39	No	No	No	7	1	Yes	Train
55	Female	2012	Upper lobe	T1b	N1	M1b	IV	26	No	Yes	Yes	9	1	Yes	Train
70	Female	2012	Lower lobe	T4	N1	M1b	IV	49	No	No	Yes	32	1	Yes	Train
70	Female	2014	Main bronchus	T4	N3	M1b	IV	90	No	No	Yes	16	1	Yes	Train
80	Female	2014	Lower lobe	T2a	N2	M1b	IV	16	No	No	No	1	1	Yes	Train
86	Female	2014	Lower lobe	T1a	N0	M0	IA	14	No	Yes	No	19	1	Yes	Train
73	Female	2014	Lower lobe	T3	N3	M1b	IV	27	No	Yes	Yes	4	1	Yes	Train
77	Male	2010	Upper lobe	T4	N2	M0	IIIB	80	No	Yes	Yes	17	1	Yes	Train
75	Female	2010	Main bronchus	T4	N2	M1b	IV	57	No	No	Yes	8	1	Yes	Train
61	Female	2012	Overlapping lesion of lung	T4	N2	M0	IIIB	45	No	Yes	Yes	23	1	Yes	Train
80	Female	2015	Lung, NOS	T4	N2	M1b	IV	105	No	No	No	1	1	Yes	Test
66	Female	2013	Upper lobe	T2a	N2	M1a	IV	37	No	No	Yes	1	1	Yes	Train
64	Male	2010	Main bronchus	T2a	N2	M1b	IV	49	No	Yes	Yes	5	1	Yes	Train
54	Female	2011	Main bronchus	T2b	N2	M1b	IV	69	No	Yes	Yes	28	1	Yes	Train
76	Male	2010	Main bronchus	T4	N2	M1b	IV	76	No	Yes	Yes	8	1	Yes	Train
70	Female	2014	Upper lobe	T4	N0	M0	IIIA	11	No	No	No	1	1	Yes	Train
57	Female	2013	Lower lobe	T1b	N0	M1b	IV	21	No	Yes	Yes	12	1	Yes	Train
64	Female	2014	Upper lobe	T1a	N3	M1b	IV	12	No	Yes	Yes	31	1	Yes	Train
63	Female	2014	Upper lobe	T3	N2	M0	IIIA	17	No	Yes	Yes	16	1	Yes	Train
75	Female	2010	Lower lobe	T1a	N0	M0	IA	14	No	Yes	Yes	33	1	Yes	Train
85	Female	2012	Upper lobe	T3	N2	M1a	IV	100	No	No	No	1	1	Yes	Train
60	Female	2014	Upper lobe	T1b	N2	M1b	IV	27	No	No	Yes	9	1	Yes	Train
78	Male	2012	Lower lobe	T2b	N2	M1a	IV	70	No	No	Yes	8	1	Yes	Train
75	Male	2012	Upper lobe	T3	N2	M1b	IV	93	No	Yes	No	1	1	Yes	Train
79	Female	2014	Lower lobe	T1b	N2	M0	IIIA	21	No	No	Yes	27	1	Yes	Train
85	Female	2015	Main bronchus	T3	N2	M1b	IV	57	No	No	No	1	1	Yes	Test
83	Male	2011	Lung, NOS	T4	N3	M1b	IV	30	No	No	Yes	3	1	Yes	Train
76	Male	2010	Lower lobe	T4	N2	M1b	IV	34	No	No	No	3	1	Yes	Train
71	Female	2014	Lower lobe	T1a	N0	M1b	IV	16	No	Yes	No	1	1	Yes	Train
57	Male	2014	Upper lobe	T2a	N2	M1b	IV	50	No	No	Yes	3	1	Yes	Train
56	Male	2012	Upper lobe	T2a	N2	M1b	IV	48	No	No	Yes	38	1	Yes	Train
83	Male	2014	Upper lobe	T3	N2	M0	IIIA	27	No	Yes	Yes	51	1	Yes	Train
72	Male	2011	Main bronchus	T2a	N3	M0	IIIB	33	No	No	Yes	14	1	Yes	Train
83	Male	2011	Lower lobe	T3	N1	M0	IIIA	34	No	No	No	13	1	Yes	Train
71	Female	2013	Overlapping lesion of lung	T3	N2	M0	IIIA	76	No	No	Yes	15	1	Yes	Train
73	Female	2015	Lung, NOS	T4	N2	M1a	IV	120	No	No	No	3	1	Yes	Test
76	Female	2014	Lower lobe	T1b	N2	M0	IIIA	24	No	No	Yes	7	1	Yes	Train
70	Female	2013	Upper lobe	T2a	N1	M1b	IV	36	No	Yes	Yes	2	1	Yes	Train
69	Female	2012	Middle lobe	T2a	N0	M0	IB	41	No	Yes	Yes	62	1	Yes	Train
71	Female	2012	Lower lobe	T1a	N2	M0	IIIA	14	Yes	Yes	Yes	67	1	Yes	Train
75	Male	2010	Upper lobe	T2a	N0	M1a	IV	16	No	No	Yes	10	1	Yes	Train
72	Female	2015	Upper lobe	T1b	N2	M0	IIIA	24	No	No	Yes	4	1	Yes	Test
74	Male	2013	Upper lobe	T2b	N0	M1b	IV	54	No	No	No	1	1	Yes	Train
64	Female	2012	Main bronchus	T1a	N2	M0	IIIA	39	No	Yes	Yes	5	1	Yes	Train
67	Female	2010	Upper lobe	T2a	N0	M0	IB	40	No	Yes	Yes	18	1	Yes	Train
73	Male	2012	Middle lobe	T1a	N0	M0	IA	15	No	Yes	Yes	93	0	Yes	Train
62	Male	2012	Lower lobe	T1a	N0	M0	IA	11	Yes	No	Yes	85	0	Yes	Train
66	Female	2013	Upper lobe	T3	N2	M1b	IV	89	No	No	Yes	1	1	Yes	Train
72	Female	2012	Main bronchus	T4	N3	M1b	IV	44	No	No	Yes	8	1	Yes	Train
80	Female	2010	Upper lobe	T1a	N2	M1b	IV	16	No	No	Yes	4	1	Yes	Train
74	Male	2014	Upper lobe	T4	N2	M1b	IV	41	No	Yes	Yes	14	1	Yes	Train
68	Male	2014	Lower lobe	T4	N3	M1b	IV	85	No	No	Yes	25	1	Yes	Train
50	Male	2012	Upper lobe	T4	N2	M1b	IV	26	No	Yes	No	1	1	Yes	Train
79	Female	2014	Lower lobe	T3	N2	M0	IIIA	35	No	Yes	Yes	9	1	Yes	Train
79	Male	2015	Middle lobe	T1a	N2	M1b	IV	7	No	No	Yes	5	1	Yes	Test
83	Female	2014	Lower lobe	T4	N1	M0	IIIA	13	No	No	No	3	1	Yes	Train
79	Male	2010	Upper lobe	T2a	N0	M0	IB	20	No	Yes	Yes	8	1	Yes	Train
62	Female	2014	Upper lobe	T4	N2	M1b	IV	102	No	Yes	Yes	14	1	Yes	Train
81	Male	2013	Upper lobe	T4	N2	M1b	IV	67	No	Yes	Yes	6	1	Yes	Train
65	Male	2010	Upper lobe	T2b	N2	M1b	IV	62	No	No	Yes	8	1	Yes	Train
66	Female	2014	Lower lobe	T2	N2	M1b	IV	25	No	Yes	Yes	13	1	Yes	Train
67	Female	2010	Main bronchus	T4	N2	M1b	IV	40	No	Yes	Yes	49	1	Yes	Train
82	Male	2011	Upper lobe	T1b	N1	M1b	IV	30	No	No	Yes	6	1	Yes	Train
76	Female	2013	Upper lobe	T2a	N0	M0	IB	39	No	No	Yes	4	1	Yes	Train
78	Male	2010	Upper lobe	T2a	N0	M0	IB	41	No	Yes	Yes	6	1	Yes	Train
79	Male	2010	Upper lobe	T4	N2	M0	IIIB	33	No	No	Yes	5	1	Yes	Train
73	Male	2014	Upper lobe	T2b	N0	M0	IIA	52	Yes	Yes	Yes	25	1	Yes	Train
70	Female	2014	Lower lobe	T3	N1	M1b	IV	29	No	No	Yes	14	1	Yes	Train
77	Female	2011	Lower lobe	T3	N3	M0	IIIB	50	No	No	Yes	6	1	Yes	Train
86	Female	2012	Lung, NOS	T1a	N2	M0	IIIA	20	No	No	No	28	1	Yes	Train
67	Female	2013	Lung, NOS	T1b	N0	M0	IA	21	No	Yes	Yes	53	1	Yes	Train
68	Female	2014	Main bronchus	T4	N2	M0	IIIB	120	No	Yes	Yes	11	1	Yes	Train
93	Male	2013	Upper lobe	T3	N2	M1b	IV	40	No	No	Yes	11	1	Yes	Train
87	Male	2015	Lower lobe	T2b	N2	M0	IIIA	60	No	Yes	Yes	13	1	Yes	Test
77	Male	2012	Upper lobe	T3	N2	M1a	IV	40	No	No	Yes	11	1	Yes	Train
84	Male	2010	Upper lobe	T1a	N3	M1b	IV	13	No	No	Yes	1	1	Yes	Train
70	Female	2010	Lung, NOS	T4	N1	M1b	IV	32	No	Yes	Yes	10	1	Yes	Train
70	Female	2012	Upper lobe	T1b	N2	M1b	IV	24	No	No	Yes	7	1	Yes	Train
79	Female	2012	Upper lobe	T3	N2	M0	IIIA	12	No	Yes	Yes	24	1	Yes	Train
63	Female	2010	Upper lobe	T4	N2	M1b	IV	75	No	Yes	Yes	11	1	Yes	Train
61	Female	2015	Upper lobe	T2a	N1	M0	IIA	43	No	Yes	Yes	39	1	No	Test
80	Male	2012	Upper lobe	T1b	N0	M1b	IV	26	No	No	Yes	4	1	Yes	Train
81	Male	2014	Upper lobe	T1b	N2	M0	IIIA	22	No	Yes	Yes	17	1	Yes	Train
44	Female	2012	Middle lobe	T4	N2	M1b	IV	50	No	No	Yes	12	1	Yes	Train
71	Female	2014	Upper lobe	T4	N2	M1a	IV	52	No	No	No	1	1	Yes	Train
67	Female	2010	Upper lobe	T1b	N0	M0	IA	27	No	Yes	No	32	1	Yes	Train
74	Female	2013	Lower lobe	T4	N0	M1b	IV	29	No	Yes	Yes	15	1	Yes	Train
75	Male	2010	Lung, NOS	T3	N0	M0	IIB	56	No	No	No	11	1	Yes	Train
69	Female	2012	Lower lobe	T3	N2	M0	IIIA	23	No	Yes	No	1	1	Yes	Train
69	Female	2013	Lower lobe	T1a	N0	M0	IA	4	No	No	Yes	28	1	Yes	Train
66	Male	2011	Upper lobe	T1b	N2	M1b	IV	21	No	No	Yes	6	1	Yes	Train
59	Female	2015	Upper lobe	T2b	N3	M0	IIIB	63	No	Yes	Yes	18	1	Yes	Test
81	Female	2011	Upper lobe	T2a	N0	M0	IB	50	No	Yes	Yes	6	1	Yes	Train
65	Female	2015	Upper lobe	T4	N0	M0	IIIA	77	No	Yes	Yes	59	0	Yes	Test
83	Male	2012	Upper lobe	T1a	N2	M0	IIIA	18	No	No	Yes	2	1	Yes	Train
81	Female	2010	Upper lobe	T3	N2	M1b	IV	4	No	No	No	1	1	Yes	Train
62	Male	2012	Middle lobe	T1a	N0	M1b	IV	15	No	Yes	No	1	1	Yes	Train
67	Female	2015	Upper lobe	T1a	N0	M1b	IV	10	No	Yes	Yes	20	1	Yes	Test
62	Male	2013	Upper lobe	T4	N0	M0	IIIA	43	No	No	Yes	5	1	Yes	Train
67	Female	2014	Overlapping lesion of lung	T4	N0	M0	IIIA	50	No	No	Yes	62	0	Yes	Train
86	Female	2014	Upper lobe	T1b	N2	M0	IIIA	21	No	Yes	Yes	7	1	Yes	Train
73	Male	2013	Upper lobe	T4	N2	M1a	IV	55	No	No	No	13	1	Yes	Train
88	Female	2010	Middle lobe	T1a	N2	M0	IIIA	14	No	No	Yes	24	1	Yes	Train
81	Female	2015	Lung, NOS	T4	N3	M1b	IV	72	No	No	Yes	5	1	Yes	Test
59	Male	2010	Upper lobe	T2a	N2	M1b	IV	35	No	Yes	Yes	11	1	Yes	Train
84	Male	2011	Lung, NOS	T3	N2	M1b	IV	20	No	Yes	Yes	2	1	Yes	Train
82	Male	2012	Lower lobe	T2b	N3	M1	IV	61	No	No	No	6	1	Yes	Train
77	Male	2012	Upper lobe	T4	N1	M0	IIIA	15	No	Yes	Yes	20	1	Yes	Train
76	Female	2013	Lower lobe	T1a	N0	M1b	IV	17	No	No	No	3	1	Yes	Train
73	Female	2015	Upper lobe	T4	N2	M1b	IV	33	No	Yes	Yes	5	1	Yes	Test
80	Female	2014	Lung, NOS	T4	N2	M0	IIIB	48	No	Yes	Yes	24	1	Yes	Train
54	Male	2012	Upper lobe	T4	N2	M1b	IV	37	No	No	Yes	1	1	Yes	Train
85	Male	2015	Upper lobe	T2a	N3	M1b	IV	34	No	No	No	1	1	Yes	Test
79	Male	2014	Lung, NOS	T4	N2	M1b	IV	65	No	Yes	Yes	38	1	Yes	Train
86	Male	2010	Lung, NOS	T4	N2	M1b	IV	60	No	No	Yes	4	1	Yes	Train
74	Male	2015	Lower lobe	T2a	N0	M1b	IV	35	No	Yes	No	1	1	Yes	Test
61	Male	2014	Lung, NOS	T4	N2	M1b	IV	45	No	Yes	Yes	14	1	Yes	Train
68	Male	2010	Lower lobe	T4	N2	M0	IIIB	60	No	Yes	Yes	21	1	Yes	Train
64	Female	2012	Lower lobe	T2a	N0	M0	IB	31	No	Yes	Yes	19	1	Yes	Train
59	Female	2015	Main bronchus	T4	N2	M1b	IV	90	No	No	Yes	6	1	Yes	Test
74	Male	2012	Lower lobe	T2a	N0	M0	IB	35	No	Yes	No	10	1	Yes	Train
76	Male	2014	Lower lobe	T3	N2	M1b	IV	45	No	No	Yes	4	1	Yes	Train
52	Female	2010	Lower lobe	T2a	N1	M0	IIA	50	No	Yes	Yes	74	1	Yes	Train
82	Female	2013	Main bronchus	T2b	N0	M1b	IV	63	No	No	Yes	7	1	Yes	Train
60	Female	2012	Lower lobe	T2a	N0	M1b	IV	32	No	Yes	Yes	23	1	Yes	Train
68	Female	2012	Upper lobe	T3	N2	M1b	IV	94	No	No	Yes	6	1	Yes	Train
83	Male	2015	Upper lobe	T2a	N2	M1b	IV	37	No	Yes	No	5	1	Yes	Test
67	Male	2014	Lower lobe	T1a	N2	M0	IIIA	20	No	Yes	Yes	9	1	Yes	Train
71	Male	2011	Upper lobe	T4	N3	M0	IIIB	69	No	Yes	Yes	13	1	Yes	Train
66	Male	2013	Upper lobe	T1a	N1	M0	IIA	20	No	Yes	Yes	18	1	Yes	Train
74	Male	2015	Lower lobe	T4	N2	M0	IIIB	30	No	No	Yes	3	1	Yes	Test
79	Female	2012	Upper lobe	T4	N2	M0	IIIB	56	No	Yes	Yes	1	1	Yes	Train
63	Male	2010	Lower lobe	T3	N0	M0	IIB	16	No	Yes	Yes	23	1	Yes	Train
70	Male	2014	Upper lobe	T3	N3	M0	IIIB	90	No	Yes	Yes	23	1	Yes	Train
73	Male	2013	Lower lobe	T2a	N2	M0	IIIA	34	No	Yes	Yes	14	1	Yes	Train
74	Female	2013	Upper lobe	T2a	N0	M0	IB	30	No	Yes	Yes	74	0	Yes	Train
67	Male	2010	Upper lobe	T1a	N0	M0	IA	20	Yes	No	No	110	0	Yes	Train
48	Female	2011	Upper lobe	T2a	N2	M0	IIIA	23	No	Yes	Yes	106	0	Yes	Train
67	Male	2012	Lower lobe	T2a	N0	M1b	IV	43	No	No	No	1	1	Yes	Train
82	Male	2012	Upper lobe	T2a	N2	M1a	IV	40	No	No	No	1	1	Yes	Train
84	Male	2011	Lower lobe	T3	N2	M1b	IV	75	No	No	Yes	4	1	Yes	Train
73	Female	2011	Upper lobe	T4	N0	M1b	IV	35	No	No	No	1	1	Yes	Train
70	Female	2012	Middle lobe	T2a	N2	M1b	IV	40	No	Yes	Yes	4	1	Yes	Train
73	Male	2010	Lung, NOS	T4	N3	M1b	IV	63	No	Yes	Yes	5	1	Yes	Train
66	Male	2014	Lower lobe	T3	N2	M1b	IV	38	No	No	Yes	9	1	Yes	Train
79	Female	2012	Lower lobe	T1b	N2	M0	IIIA	24	No	Yes	Yes	7	1	Yes	Train
72	Male	2014	Lower lobe	T1b	N0	M1b	IV	27	No	No	No	1	1	Yes	Train
65	Female	2010	Upper lobe	T4	N2	M1b	IV	43	No	No	Yes	8	1	Yes	Train
44	Female	2012	Lung, NOS	T3	N1	M1b	IV	40	No	Yes	Yes	5	1	Yes	Train
69	Male	2012	Upper lobe	T4	N1	M1b	IV	80	No	Yes	No	14	1	Yes	Train
66	Female	2014	Lung, NOS	T2a	N0	M0	IB	20	Yes	No	Yes	64	0	Yes	Train
71	Female	2010	Lower lobe	T2a	N0	M0	IB	30	Yes	No	Yes	31	1	Yes	Train
87	Female	2015	Upper lobe	T3	N3	M1b	IV	14	No	Yes	Yes	17	1	Yes	Test
86	Female	2014	Upper lobe	T1b	N0	M0	IA	21	No	Yes	No	15	1	Yes	Train
67	Male	2013	Upper lobe	T4	N1	M1b	IV	60	No	Yes	Yes	10	1	Yes	Train
78	Male	2014	Upper lobe	T2a	N0	M0	IB	35	No	Yes	No	10	1	Yes	Train
49	Female	2011	Upper lobe	T4	N3	M1b	IV	25	No	No	Yes	12	1	Yes	Train
74	Male	2015	Upper lobe	T1a	N2	M1b	IV	18	No	Yes	Yes	9	1	Yes	Test
64	Male	2013	Lower lobe	T4	N2	M0	IIIB	86	No	Yes	Yes	34	1	Yes	Train
66	Female	2013	Upper lobe	T1a	N3	M1b	IV	10	No	Yes	Yes	5	1	Yes	Train
49	Male	2013	Upper lobe	T4	N2	M1b	IV	32	No	Yes	Yes	6	1	Yes	Train
77	Male	2011	Upper lobe	T2	N3	M0	IIIB	45	No	Yes	Yes	1	1	Yes	Train
59	Female	2014	Upper lobe	T1b	N2	M1b	IV	21	No	No	Yes	4	1	Yes	Train
76	Male	2010	Lung, NOS	T4	N2	M1b	IV	80	No	No	No	4	1	No	Train
77	Male	2010	Lower lobe	T3	N0	M1	IV	45	No	Yes	Yes	6	1	No	Train
71	Male	2010	Upper lobe	T4	N2	M0	IIIB	22	No	Yes	Yes	66	1	No	Train
74	Female	2010	Upper lobe	T4	N2	M1a	IV	73	No	Yes	Yes	8	1	No	Train
56	Female	2010	Lower lobe	T2a	N2	M1b	IV	41	No	No	Yes	10	1	No	Train
72	Female	2010	Lower lobe	T1a	N3	M1b	IV	13	No	No	No	3	1	No	Train
59	Female	2010	Lower lobe	T2b	N2	M1b	IV	53	No	No	Yes	8	1	No	Train
87	Male	2010	Middle lobe	T2a	N2	M0	IIIA	36	No	No	No	5	1	No	Train
71	Female	2010	Lung, NOS	T1a	N3	M0	IIIB	17	No	Yes	Yes	7	1	No	Train
79	Female	2010	Upper lobe	T4	N2	M0	IIIB	17	No	Yes	Yes	1	1	No	Train
71	Female	2010	Lower lobe	T1a	N0	M1b	IV	17	No	No	Yes	7	1	Yes	Train
68	Female	2010	Lower lobe	T4	N3	M1b	IV	25	No	No	Yes	8	1	No	Train
71	Male	2010	Lung, NOS	T2a	N2	M1b	IV	45	No	Yes	Yes	3	1	No	Train
55	Male	2010	Upper lobe	T2b	N0	M0	IIA	60	No	No	Yes	22	1	No	Train
72	Male	2010	Lung, NOS	T2a	N0	M1b	IV	35	No	No	Yes	2	1	No	Train
66	Female	2010	Middle lobe	T4	N2	M1a	IV	58	No	Yes	Yes	78	1	No	Train
86	Female	2010	Upper lobe	T2a	N0	M0	IB	33	No	No	No	12	1	No	Train
69	Male	2010	Upper lobe	T3	N0	M1b	IV	86	No	No	Yes	3	1	No	Train
56	Male	2010	Lower lobe	T2a	N1	M1b	IV	47	No	No	Yes	14	1	No	Train
76	Female	2010	Upper lobe	T4	N2	M1b	IV	12	No	Yes	No	1	1	No	Train
73	Male	2010	Lung, NOS	T2a	N3	M0	IIIB	42	No	Yes	Yes	7	1	No	Train
66	Male	2013	Main bronchus	T2a	N2	M1b	IV	46	No	Yes	Yes	22	1	Yes	Train
52	Male	2010	Upper lobe	T4	N2	M1a	IV	70	No	Yes	No	119	0	No	Train
71	Male	2010	Upper lobe	T3	N0	M0	IIB	27	No	Yes	Yes	111	1	No	Train
75	Male	2010	Middle lobe	T2a	N1	M0	IIA	42	No	No	No	54	1	No	Train
57	Female	2010	Lower lobe	T2a	N3	M0	IIIB	20	No	No	No	1	1	No	Train
81	Female	2010	Upper lobe	T2b	N2	M0	IIIA	55	No	No	Yes	17	1	No	Train
61	Male	2010	Upper lobe	T4	N2	M1	IV	20	No	No	Yes	5	1	No	Train
69	Female	2010	Upper lobe	T4	N1	M1b	IV	20	No	No	Yes	9	1	No	Train
69	Female	2012	Upper lobe	T1a	N2	M0	IIIA	20	No	Yes	No	87	1	Yes	Train
57	Female	2010	Upper lobe	T4	N2	M1b	IV	50	No	No	Yes	8	1	No	Train
55	Male	2010	Upper lobe	T4	N3	M1b	IV	10	No	No	Yes	7	1	No	Train
46	Male	2010	Lung, NOS	T2a	N2	M0	IIIA	39	No	Yes	Yes	118	0	No	Train
60	Female	2010	Upper lobe	T4	N2	M1b	IV	49	No	Yes	Yes	11	1	No	Train
66	Male	2010	Upper lobe	T2a	N2	M1b	IV	40	No	No	Yes	15	1	No	Train
75	Female	2010	Overlapping lesion of lung	T4	N3	M1a	IV	75	No	Yes	Yes	15	1	No	Train
68	Female	2010	Upper lobe	T2a	N2	M1b	IV	35	No	No	Yes	11	1	No	Train
57	Female	2010	Lung, NOS	T4	N1	M0	IIIA	78	No	Yes	Yes	117	0	No	Train
81	Female	2010	Upper lobe	T4	N2	M0	IIIB	12	No	Yes	Yes	31	1	No	Train
62	Male	2010	Upper lobe	T4	N2	M1b	IV	50	No	No	No	1	1	No	Train
43	Female	2010	Upper lobe	T2a	N2	M1b	IV	39	No	Yes	Yes	12	1	No	Train
69	Female	2010	Lower lobe	T4	N2	M1b	IV	87	No	No	Yes	18	1	No	Train
82	Male	2010	Lower lobe	T2a	N1	M1b	IV	15	No	No	No	1	1	No	Train
70	Male	2010	Main bronchus	T4	N2	M1b	IV	98	No	No	No	1	1	No	Train
80	Male	2010	Upper lobe	T2a	N1	M1	IV	50	No	Yes	No	1	1	No	Train
66	Female	2012	Upper lobe	T3	N2	M1a	IV	80	No	Yes	Yes	12	1	Yes	Train
55	Female	2010	Upper lobe	T2a	N2	M0	IIIA	37	Yes	Yes	Yes	32	1	No	Train
58	Male	2010	Lung, NOS	T3	N3	M1b	IV	26	No	Yes	Yes	10	1	No	Train
47	Male	2010	Upper lobe	T3	N1	M0	IIIA	127	No	Yes	Yes	117	0	No	Train
63	Male	2010	Lower lobe	T3	N1	M1b	IV	76	No	Yes	Yes	11	1	No	Train
64	Male	2010	Lower lobe	T2b	N2	M1b	IV	51	No	No	Yes	3	1	No	Train
78	Female	2010	Upper lobe	T4	N2	M1a	IV	18	No	Yes	Yes	13	1	No	Train
69	Female	2010	Lower lobe	T4	N3	M1b	IV	12	No	No	Yes	9	1	No	Train
73	Male	2010	Lower lobe	T2a	N2	M1b	IV	42	No	No	No	1	1	No	Train
85	Female	2014	Middle lobe	T1b	N0	M0	IA	25	No	No	No	4	1	Yes	Train
65	Male	2012	Lower lobe	T3	N1	M0	IIIA	42	Yes	No	No	5	1	Yes	Train
49	Female	2010	Main bronchus	T2a	N2	M1b	IV	41	No	Yes	Yes	1	1	No	Train
52	Female	2010	Upper lobe	T3	N0	M1a	IV	100	No	Yes	Yes	19	1	No	Train
63	Female	2010	Upper lobe	T4	N2	M0	IIIB	71	No	Yes	Yes	18	1	No	Train
75	Female	2010	Lung, NOS	T4	N2	M1b	IV	55	No	Yes	Yes	7	1	No	Train
55	Female	2010	Upper lobe	T2a	N2	M0	IIIA	28	No	Yes	Yes	22	1	No	Train
60	Male	2010	Upper lobe	T3	N2	M1b	IV	80	No	Yes	Yes	10	1	No	Train
63	Male	2010	Main bronchus	T4	N3	M1b	IV	63	No	Yes	Yes	22	1	No	Train
76	Female	2010	Lower lobe	T4	N3	M1b	IV	57	No	No	Yes	4	1	No	Train
83	Female	2010	Middle lobe	T3	N2	M1a	IV	35	No	Yes	Yes	28	1	No	Train
79	Female	2015	Middle lobe	T3	N2	M1b	IV	40	No	Yes	Yes	7	1	Yes	Test
85	Male	2010	Lower lobe	T2a	N0	M0	IB	46	No	Yes	Yes	35	1	No	Train
59	Female	2010	Upper lobe	T3	N2	M1b	IV	15	No	Yes	Yes	6	1	No	Train
86	Male	2010	Upper lobe	T4	N2	M1a	IV	89	No	No	No	1	1	No	Train
80	Male	2010	Upper lobe	T4	N2	M1b	IV	134	No	No	Yes	3	1	No	Train
47	Female	2010	Lung, NOS	T4	N3	M0	IIIB	45	No	Yes	Yes	15	1	No	Train
85	Male	2010	Lung, NOS	T4	N2	M0	IIIB	47	No	Yes	Yes	8	1	No	Train
63	Male	2010	Upper lobe	T4	N3	M1b	IV	131	No	No	No	3	1	No	Train
75	Male	2010	Lower lobe	T1b	N3	M1a	IV	26	No	Yes	Yes	28	1	Yes	Train
50	Female	2010	Middle lobe	T2b	N2	M0	IIIA	70	No	No	Yes	27	1	No	Train
84	Female	2010	Upper lobe	T3	N2	M1b	IV	38	No	No	Yes	1	1	No	Train
50	Male	2010	Upper lobe	T1b	N2	M1b	IV	24	No	No	No	7	1	No	Train
61	Female	2010	Lower lobe	T3	N3	M1b	IV	33	No	No	Yes	15	1	No	Train
50	Male	2010	Middle lobe	T3	N1	M1b	IV	39	No	No	Yes	4	1	No	Train
58	Male	2010	Upper lobe	T4	N3	M1b	IV	157	No	Yes	Yes	1	1	No	Train
71	Female	2010	Upper lobe	T1a	N0	M0	IA	16	Yes	No	Yes	23	1	No	Train
61	Female	2010	Main bronchus	T2	N2	M1b	IV	37	No	Yes	Yes	7	1	No	Train
61	Male	2010	Main bronchus	T4	N2	M0	IIIB	91	No	Yes	No	35	1	No	Train
75	Female	2010	Upper lobe	T4	N2	M1b	IV	77	No	No	No	1	1	No	Train
81	Female	2011	Upper lobe	T3	N2	M1b	IV	32	No	No	Yes	6	1	Yes	Train
59	Female	2010	Main bronchus	T4	N2	M1b	IV	54	No	No	Yes	7	1	No	Train
80	Female	2010	Main bronchus	T2a	N2	M1b	IV	44	No	No	No	1	1	No	Train
53	Female	2010	Lower lobe	T4	N2	M1b	IV	52	No	Yes	Yes	28	1	No	Train
54	Female	2010	Middle lobe	T4	N3	M1b	IV	70	No	Yes	No	7	1	No	Train
67	Female	2010	Upper lobe	T4	N3	M1b	IV	84	No	No	Yes	16	1	No	Train
72	Female	2010	Main bronchus	T4	N3	M1b	IV	87	No	No	Yes	15	1	No	Train
68	Male	2010	Upper lobe	T3	N2	M0	IIIA	49	No	No	No	10	1	No	Train
48	Female	2010	Middle lobe	T1a	N2	M1b	IV	20	No	No	Yes	6	1	No	Train
55	Female	2010	Upper lobe	T4	N2	M1b	IV	100	No	No	Yes	6	1	No	Train
80	Female	2010	Upper lobe	T2a	N2	M0	IIIA	50	No	No	Yes	9	1	No	Train
65	Male	2010	Upper lobe	T1b	N0	M0	IA	27	No	Yes	No	9	1	No	Train
78	Female	2010	Upper lobe	T1b	N0	M0	IA	25	No	Yes	No	5	1	No	Train
80	Male	2010	Upper lobe	T1b	N2	M0	IIIA	30	No	Yes	Yes	9	1	No	Train
63	Male	2010	Lung, NOS	T4	N2	M1a	IV	30	No	No	Yes	3	1	No	Train
71	Female	2010	Main bronchus	T3	N2	M1a	IV	60	No	No	Yes	2	1	No	Train
56	Male	2010	Upper lobe	T2a	N0	M1b	IV	43	No	No	No	1	1	No	Train
67	Female	2010	Upper lobe	T4	N3	M1b	IV	90	No	Yes	Yes	27	1	No	Train
81	Male	2010	Lower lobe	T2a	N1	M0	IIA	48	No	Yes	Yes	49	1	No	Train
71	Male	2010	Lower lobe	T4	N2	M0	IIIB	40	No	Yes	Yes	52	1	No	Train
61	Female	2010	Lung, NOS	T4	N0	M1b	IV	47	No	No	Yes	20	1	No	Train
83	Male	2011	Lower lobe	T2a	N0	M0	IB	45	Yes	No	No	107	0	Yes	Train
61	Male	2010	Upper lobe	T3	N0	M1b	IV	95	Yes	No	Yes	113	0	No	Train
64	Male	2010	Main bronchus	T4	N3	M1a	IV	110	No	No	Yes	5	1	No	Train
61	Female	2010	Lower lobe	T2a	N2	M1b	IV	46	No	No	Yes	13	1	No	Train
56	Female	2010	Upper lobe	T2a	N3	M1b	IV	17	No	Yes	Yes	9	1	No	Train
73	Female	2010	Main bronchus	T4	N3	M0	IIIB	90	No	Yes	No	2	1	No	Train
67	Male	2010	Lower lobe	T2a	N2	M0	IIIA	35	No	Yes	Yes	9	0	No	Train
73	Male	2010	Main bronchus	T2b	N3	M0	IIIB	66	No	Yes	Yes	15	1	No	Train
80	Male	2010	Middle lobe	T1b	N0	M0	IA	24	No	No	No	8	1	No	Train
65	Male	2010	Upper lobe	T4	N3	M1b	IV	150	No	Yes	Yes	6	1	No	Train
61	Male	2010	Upper lobe	T4	N2	M1b	IV	111	No	Yes	Yes	9	1	No	Train
77	Male	2010	Upper lobe	T2a	N2	M1b	IV	33	No	No	Yes	8	1	No	Train
85	Female	2010	Lower lobe	T2a	N1	M0	IIA	20	No	No	No	1	1	No	Train
70	Female	2010	Upper lobe	T1a	N2	M0	IIIA	14	No	Yes	Yes	18	1	No	Train
71	Male	2010	Upper lobe	T3	N2	M1b	IV	34	No	No	No	1	1	No	Train
62	Male	2010	Upper lobe	T4	N3	M1b	IV	12	No	Yes	Yes	8	1	No	Train
69	Female	2010	Main bronchus	T4	N2	M1b	IV	86	No	No	No	1	1	No	Train
81	Female	2010	Lower lobe	T2a	N1	M1b	IV	40	No	No	No	1	1	No	Train
46	Female	2010	Upper lobe	T4	N2	M1b	IV	62	No	No	No	1	1	No	Train
60	Female	2010	Upper lobe	T3	N2	M1b	IV	83	No	Yes	Yes	11	1	No	Train
83	Male	2010	Lower lobe	T4	N1	M1b	IV	26	No	Yes	No	2	1	No	Train
63	Female	2010	Main bronchus	T2b	N0	M0	IIA	70	No	Yes	Yes	4	1	No	Train
78	Male	2012	Lower lobe	T1a	N1	M0	IIA	17	Yes	No	No	4	1	Yes	Train
76	Male	2010	Upper lobe	T4	N0	M1b	IV	102	No	No	Yes	26	1	No	Train
74	Female	2010	Lower lobe	T2a	N3	M1b	IV	40	No	No	No	1	1	No	Train
85	Female	2010	Lower lobe	T3	N1	M1b	IV	81	No	No	Yes	13	1	No	Train
63	Male	2010	Upper lobe	T3	N2	M1b	IV	24	No	No	Yes	18	1	No	Train
67	Female	2010	Lung, NOS	T3	N2	M1b	IV	39	No	No	Yes	7	1	No	Train
68	Male	2010	Upper lobe	T2a	N0	M1b	IV	47	No	Yes	Yes	4	1	No	Train
72	Female	2010	Main bronchus	T4	N3	M1b	IV	73	No	No	Yes	10	1	No	Train
63	Male	2010	Lower lobe	T4	N2	M1b	IV	12	No	No	Yes	7	1	No	Train
61	Male	2010	Lower lobe	T4	N3	M1b	IV	116	No	No	Yes	1	1	No	Train
71	Male	2010	Overlapping lesion of lung	T2a	N2	M1b	IV	49	No	No	Yes	4	1	No	Train
45	Female	2010	Lower lobe	T1a	N0	M0	IA	20	No	Yes	Yes	115	0	No	Train
80	Female	2010	Lung, NOS	T4	N1	M1b	IV	60	No	No	Yes	1	1	No	Train
78	Male	2010	Upper lobe	T2b	N3	M0	IIIB	56	No	No	No	2	1	No	Train
82	Female	2010	Lower lobe	T1a	N0	M0	IA	21	No	Yes	No	6	1	No	Train
57	Female	2013	Lower lobe	T3	N2	M0	IIIA	67	No	Yes	Yes	17	1	Yes	Train
71	Male	2010	Lower lobe	T3	N2	M1b	IV	80	No	No	No	1	1	No	Train
59	Male	2010	Upper lobe	T2a	N2	M1b	IV	44	No	No	Yes	5	1	No	Train
48	Male	2012	Lung, NOS	T4	N1	M1b	IV	10	No	No	No	2	0	Yes	Train
71	Female	2011	Upper lobe	T1a	N3	M0	IIIB	7	No	Yes	Yes	4	1	No	Train
71	Male	2011	Upper lobe	T4	N2	M1b	IV	159	No	No	Yes	1	1	No	Train
38	Female	2011	Lower lobe	T4	N2	M0	IIIB	77	No	No	Yes	13	1	No	Train
70	Female	2011	Main bronchus	T4	N2	M1b	IV	46	No	No	Yes	12	1	No	Train
62	Male	2011	Upper lobe	T2a	N1	M0	IIA	35	No	No	No	23	1	No	Train
74	Male	2011	Upper lobe	T4	N2	M1b	IV	6	No	Yes	Yes	103	0	No	Train
62	Female	2011	Lower lobe	T2b	N2	M1b	IV	64	No	No	Yes	7	1	No	Train
63	Male	2011	Upper lobe	T2b	N0	M0	IIA	52	No	Yes	Yes	7	1	No	Train
76	Male	2011	Lower lobe	T1a	N2	M1b	IV	11	No	No	No	6	1	Yes	Train
56	Male	2011	Upper lobe	T2	N2	M0	IIIA	20	No	Yes	Yes	103	0	No	Train
70	Female	2011	Lung, NOS	T3	N2	M1b	IV	154	No	No	Yes	2	1	No	Train
51	Female	2011	Overlapping lesion of lung	T4	N2	M1b	IV	46	No	No	Yes	8	1	No	Train
72	Male	2011	Upper lobe	T2a	N1	M0	IIA	50	No	Yes	Yes	102	0	No	Train
79	Male	2011	Upper lobe	T2a	N2	M0	IIIA	40	No	Yes	Yes	42	1	No	Train
43	Female	2011	Lower lobe	T4	N2	M1b	IV	90	No	No	Yes	2	1	No	Train
69	Female	2011	Upper lobe	T3	N2	M1b	IV	11	No	Yes	Yes	12	1	Yes	Train
61	Male	2011	Main bronchus	T4	N2	M1b	IV	77	No	No	Yes	8	1	No	Train
77	Female	2011	Upper lobe	T1b	N1	M1b	IV	25	No	No	Yes	13	1	No	Train
64	Female	2011	Upper lobe	T4	N3	M0	IIIB	63	No	Yes	Yes	101	0	No	Train
74	Female	2011	Lower lobe	T3	N1	M1b	IV	40	No	No	Yes	4	1	No	Train
63	Female	2011	Upper lobe	T3	N1	M1b	IV	27	No	Yes	No	1	1	No	Train
49	Female	2011	Main bronchus	T4	N2	M1b	IV	66	No	No	Yes	15	1	No	Train
78	Female	2011	Upper lobe	T1b	N2	M1b	IV	25	No	No	No	6	1	No	Train
53	Male	2011	Upper lobe	T2a	N2	M1b	IV	35	Yes	Yes	Yes	14	1	No	Train
60	Female	2011	Upper lobe	T3	N3	M1b	IV	22	No	Yes	Yes	19	1	No	Train
60	Male	2011	Upper lobe	T4	N2	M1	IV	53	No	No	No	1	1	No	Train
68	Female	2011	Upper lobe	T1b	N0	M0	IA	23	No	No	Yes	49	1	No	Train
56	Male	2011	Upper lobe	T4	N3	M1b	IV	100	No	Yes	Yes	2	1	No	Train
57	Male	2011	Upper lobe	T4	N2	M1b	IV	12	No	Yes	Yes	55	1	No	Train
80	Male	2015	Lower lobe	T3	N0	M0	IIB	76	No	No	No	1	1	Yes	Test
80	Male	2011	Upper lobe	T2a	N0	M0	IB	37	No	Yes	Yes	102	0	No	Train
60	Male	2011	Main bronchus	T2b	N1	M1b	IV	57	No	Yes	No	8	1	No	Train
66	Female	2011	Upper lobe	T2	N2	M0	IIIA	26	No	Yes	Yes	9	1	No	Train
72	Female	2011	Lower lobe	T3	N3	M1b	IV	35	No	Yes	Yes	25	1	No	Train
62	Male	2011	Upper lobe	T4	N2	M1b	IV	80	No	No	Yes	11	1	No	Train
72	Male	2011	Lung, NOS	T4	N2	M1b	IV	63	No	No	Yes	1	1	No	Train
74	Female	2011	Lower lobe	T4	N2	M0	IIIB	44	No	Yes	Yes	6	0	No	Train
40	Male	2011	Middle lobe	T3	N1	M1a	IV	160	No	Yes	Yes	7	1	No	Train
57	Male	2011	Upper lobe	T3	N2	M1b	IV	33	No	No	Yes	1	1	No	Train
64	Female	2011	Overlapping lesion of lung	T4	N2	M1a	IV	65	No	Yes	Yes	9	1	No	Train
49	Female	2011	Upper lobe	T4	N2	M1b	IV	28	No	Yes	Yes	11	1	No	Train
77	Male	2011	Lung, NOS	T4	N3	M1b	IV	80	No	No	Yes	4	1	No	Train
76	Female	2011	Upper lobe	T4	N2	M1b	IV	63	No	Yes	Yes	5	1	No	Train
67	Female	2011	Main bronchus	T3	N2	M0	IIIA	72	No	Yes	Yes	12	1	No	Train
79	Female	2011	Main bronchus	T4	N2	M1a	IV	57	No	No	No	6	1	No	Train
83	Female	2011	Lower lobe	T4	N3	M1b	IV	74	No	No	Yes	2	1	No	Train
64	Male	2011	Upper lobe	T2a	N2	M1b	IV	39	No	Yes	Yes	14	1	No	Train
70	Female	2011	Upper lobe	T4	N1	M1b	IV	42	No	No	Yes	7	1	Yes	Train
56	Female	2011	Upper lobe	T4	N2	M1b	IV	27	No	Yes	Yes	2	1	No	Train
65	Male	2011	Upper lobe	T4	N0	M0	IIIA	74	No	Yes	Yes	77	1	No	Train
50	Female	2011	Lung, NOS	T3	N0	M1b	IV	26	No	No	Yes	19	1	No	Train
66	Male	2011	Upper lobe	T3	N3	M1b	IV	105	No	Yes	Yes	5	1	No	Train
81	Female	2014	Upper lobe	T2a	N2	M1b	IV	48	No	No	No	1	1	Yes	Train
68	Male	2011	Upper lobe	T3	N0	M0	IIB	17	No	Yes	Yes	6	1	No	Train
75	Male	2011	Lower lobe	T2b	N0	M0	IIA	54	No	Yes	Yes	10	1	No	Train
65	Female	2011	Lower lobe	T1a	N2	M0	IIIA	25	No	Yes	Yes	12	1	Yes	Train
55	Female	2011	Middle lobe	T4	N3	M1b	IV	13	No	Yes	Yes	7	1	No	Train
66	Male	2011	Lower lobe	T1b	N0	M1b	IV	24	No	No	Yes	8	1	No	Train
56	Male	2011	Lower lobe	T2a	N2	M0	IIIA	40	No	Yes	Yes	30	1	No	Train
67	Female	2012	Main bronchus	T2b	N2	M1b	IV	47	No	No	No	1	1	Yes	Train
87	Female	2011	Main bronchus	T4	N3	M1b	IV	65	No	No	No	1	1	No	Train
78	Female	2011	Upper lobe	T1b	N0	M0	IA	29	Yes	No	No	102	0	No	Train
72	Female	2011	Lung, NOS	T4	N2	M1b	IV	7	No	No	Yes	6	1	No	Train
63	Female	2011	Lung, NOS	T3	N2	M0	IIIA	52	No	Yes	Yes	18	1	No	Train
71	Female	2011	Lower lobe	T2b	N0	M0	IIA	59	Yes	Yes	Yes	16	1	No	Train
82	Male	2011	Lung, NOS	T3	N2	M1a	IV	26	No	No	Yes	7	1	No	Train
68	Female	2011	Upper lobe	T1a	N1	M0	IIA	10	No	Yes	Yes	11	1	No	Train
80	Male	2011	Upper lobe	T1a	N0	M0	IA	10	No	Yes	No	28	1	No	Train
63	Male	2011	Lung, NOS	T4	N2	M1b	IV	68	No	Yes	Yes	14	1	No	Train
90	Male	2011	Middle lobe	T2b	N2	M0	IIIA	56	No	No	No	1	1	No	Train
66	Female	2011	Upper lobe	T3	N2	M1b	IV	38	No	Yes	Yes	18	1	No	Train
44	Female	2011	Upper lobe	T3	N1	M0	IIIA	16	No	Yes	Yes	11	1	No	Train
72	Female	2011	Lower lobe	T2a	N2	M0	IIIA	45	No	Yes	Yes	5	1	No	Train
75	Male	2011	Upper lobe	T4	N2	M1b	IV	60	No	No	Yes	2	1	No	Train
58	Male	2011	Upper lobe	T2b	N2	M0	IIIA	51	No	No	Yes	8	1	No	Train
73	Female	2011	Upper lobe	T1a	N0	M0	IA	8	No	No	No	1	1	No	Train
64	Male	2011	Upper lobe	T1b	N2	M1b	IV	26	No	No	Yes	1	1	No	Train
65	Male	2011	Main bronchus	T4	N2	M1b	IV	51	No	No	Yes	6	1	No	Train
56	Female	2011	Main bronchus	T2a	N2	M1b	IV	37	No	Yes	Yes	7	1	No	Train
60	Male	2011	Lung, NOS	T4	N1	M1b	IV	120	No	Yes	Yes	2	1	No	Train
62	Male	2011	Lower lobe	T2a	N2	M1b	IV	20	No	No	Yes	10	1	No	Train
60	Female	2011	Lower lobe	T2a	N2	M1b	IV	43	No	No	Yes	5	1	No	Train
69	Female	2011	Main bronchus	T4	N3	M1b	IV	46	No	No	Yes	8	1	No	Train
70	Male	2011	Lung, NOS	T4	N3	M1b	IV	86	No	No	Yes	8	1	No	Train
65	Female	2011	Lower lobe	T1b	N1	M1b	IV	24	No	No	No	14	1	No	Train
70	Female	2011	Lower lobe	T2b	N2	M1b	IV	51	No	No	Yes	6	1	No	Train
62	Male	2011	Lung, NOS	T4	N0	M1b	IV	24	No	No	Yes	19	1	No	Train
69	Female	2011	Main bronchus	T4	N2	M1b	IV	50	No	No	No	1	1	No	Train
51	Male	2011	Upper lobe	T4	N3	M1b	IV	43	No	No	Yes	1	1	No	Train
62	Female	2011	Upper lobe	T4	N2	M1b	IV	25	No	No	No	1	1	No	Train
69	Female	2011	Lung, NOS	T1a	N1	M0	IIA	15	Yes	No	Yes	52	1	No	Train
65	Male	2011	Lung, NOS	T2a	N2	M1b	IV	48	No	No	Yes	9	1	No	Train
58	Female	2011	Main bronchus	T2b	N2	M1b	IV	64	No	Yes	Yes	106	0	No	Train
58	Female	2011	Lower lobe	T4	N3	M1a	IV	108	No	Yes	Yes	1	1	No	Train
61	Male	2011	Upper lobe	T3	N2	M0	IIIA	71	No	Yes	Yes	98	0	No	Train
58	Female	2014	Upper lobe	T2b	N2	M0	IIIA	60	No	Yes	Yes	15	1	Yes	Train
75	Female	2013	Lower lobe	T2a	N0	M0	IB	17	Yes	Yes	Yes	40	1	Yes	Train
64	Female	2011	Lower lobe	T2b	N3	M1b	IV	53	No	Yes	Yes	32	1	No	Train
81	Male	2012	Main bronchus	T2a	N2	M0	IIIA	33	No	Yes	Yes	12	1	Yes	Train
70	Female	2011	Upper lobe	T4	N2	M0	IIIB	20	No	Yes	Yes	99	0	No	Train
62	Male	2011	Lower lobe	T2a	N3	M1b	IV	42	No	Yes	No	31	1	No	Train
76	Male	2013	Overlapping lesion of lung	T3	N2	M0	IIIA	80	No	Yes	Yes	4	1	Yes	Train
75	Male	2015	Lung, NOS	T3	N3	M1b	IV	83	No	No	No	1	1	Yes	Test
68	Male	2015	Upper lobe	T1a	N0	M0	IA	17	Yes	Yes	Yes	48	0	Yes	Test
80	Female	2011	Lower lobe	T1b	N2	M1b	IV	27	No	No	No	1	1	No	Train
75	Male	2011	Lower lobe	T3	N2	M1b	IV	20	No	No	Yes	8	1	No	Train
70	Male	2011	Upper lobe	T4	N2	M1b	IV	47	No	Yes	No	1	1	No	Train
73	Male	2011	Upper lobe	T3	N2	M0	IIIA	47	No	No	Yes	3	1	No	Train
66	Female	2011	Lower lobe	T3	N2	M0	IIIA	27	No	Yes	Yes	25	1	No	Train
62	Female	2011	Overlapping lesion of lung	T3	N2	M0	IIIA	81	No	Yes	Yes	25	1	No	Train
90	Female	2011	Upper lobe	T3	N0	M1b	IV	44	No	Yes	Yes	6	1	No	Train
64	Male	2011	Upper lobe	T4	N2	M1b	IV	70	No	Yes	Yes	6	1	No	Train
79	Male	2011	Lower lobe	T1b	N1	M1a	IV	23	Yes	Yes	Yes	24	1	No	Train
83	Female	2011	Lower lobe	T3	N1	M0	IIIA	65	No	Yes	Yes	16	1	Yes	Train
60	Female	2011	Upper lobe	T4	N2	M1b	IV	48	No	Yes	No	1	1	No	Train
58	Male	2011	Upper lobe	T1a	N2	M1b	IV	20	No	Yes	Yes	9	1	No	Train
61	Male	2011	Upper lobe	T3	N0	M0	IIB	13	Yes	No	Yes	35	1	No	Train
72	Male	2011	Upper lobe	T2a	N0	M0	IB	45	No	Yes	Yes	3	1	No	Train
57	Female	2011	Lower lobe	T3	N2	M1b	IV	42	No	No	Yes	6	1	No	Train
68	Male	2011	Upper lobe	T3	N3	M1b	IV	80	No	Yes	Yes	1	1	No	Train
62	Male	2011	Upper lobe	T1b	N1	M0	IIA	24	No	Yes	Yes	6	1	No	Train
80	Female	2015	Upper lobe	T3	N2	M0	IIIA	74	No	No	Yes	6	1	Yes	Test
77	Male	2011	Lower lobe	T2a	N0	M1b	IV	31	No	Yes	No	2	1	No	Train
58	Male	2011	Upper lobe	T2b	N2	M0	IIIA	70	No	Yes	Yes	16	1	No	Train
89	Female	2011	Upper lobe	T4	N3	M0	IIIB	64	No	No	Yes	8	1	No	Train
81	Female	2011	Main bronchus	T4	N2	M1b	IV	57	No	Yes	Yes	5	1	No	Train
77	Female	2011	Main bronchus	T2a	N0	M0	IB	40	No	No	Yes	37	1	Yes	Train
74	Male	2011	Main bronchus	T4	N2	M1a	IV	80	No	No	Yes	7	1	No	Train
75	Female	2011	Lower lobe	T3	N3	M0	IIIB	26	No	Yes	Yes	16	1	No	Train
68	Male	2011	Upper lobe	T4	N3	M1b	IV	18	No	Yes	Yes	14	1	No	Train
78	Male	2011	Lower lobe	T4	N0	M1b	IV	42	No	No	Yes	22	1	Yes	Train
49	Male	2011	Upper lobe	T3	N2	M0	IIIA	34	No	Yes	Yes	27	1	No	Train
88	Male	2011	Lower lobe	T3	N2	M1a	IV	86	No	Yes	No	11	1	No	Train
63	Female	2011	Lower lobe	T1b	N1	M0	IIA	30	No	Yes	Yes	15	1	No	Train
55	Male	2011	Upper lobe	T1b	N2	M0	IIIA	26	No	Yes	Yes	85	1	No	Train
64	Female	2011	Main bronchus	T4	N3	M0	IIIB	128	No	Yes	Yes	37	1	No	Train
72	Male	2013	Lower lobe	T2a	N2	M1b	IV	40	No	Yes	No	1	1	Yes	Train
77	Male	2011	Lower lobe	T2b	N2	M1b	IV	61	No	Yes	Yes	2	1	No	Train
58	Female	2011	Upper lobe	T3	N0	M0	IIB	40	No	Yes	Yes	3	0	No	Train
82	Female	2011	Upper lobe	T4	N2	M1b	IV	41	No	No	No	8	1	No	Train
68	Female	2011	Upper lobe	T4	N3	M1b	IV	38	No	No	Yes	9	1	No	Train
58	Female	2011	Upper lobe	T4	N2	M1b	IV	42	No	No	No	1	1	No	Train
83	Male	2011	Upper lobe	T4	N2	M1b	IV	50	No	No	Yes	6	1	No	Train
77	Female	2011	Lower lobe	T2a	N2	M1b	IV	17	No	Yes	No	17	1	No	Train
59	Male	2011	Lower lobe	T3	N2	M1b	IV	20	No	Yes	No	3	1	No	Train
50	Male	2012	Upper lobe	T4	N2	M1b	IV	150	No	No	Yes	9	1	No	Train
60	Female	2012	Upper lobe	T1a	N2	M0	IIIA	14	No	Yes	Yes	29	1	No	Train
83	Male	2011	Middle lobe	T1b	N2	M0	IIIA	27	No	Yes	Yes	21	1	No	Train
75	Male	2011	Lower lobe	T4	N3	M1b	IV	59	No	No	Yes	1	1	No	Train
68	Female	2011	Lung, NOS	T3	N3	M1a	IV	46	No	Yes	Yes	96	1	No	Train
78	Female	2011	Upper lobe	T4	N0	M1b	IV	45	No	Yes	Yes	6	1	No	Train
73	Male	2011	Upper lobe	T4	N2	M1b	IV	20	No	No	Yes	1	1	No	Train
51	Male	2012	Main bronchus	T2a	N3	M1b	IV	31	No	No	Yes	14	1	No	Train
67	Female	2011	Lung, NOS	T3	N3	M0	IIIB	21	No	Yes	Yes	96	0	No	Train
64	Male	2011	Upper lobe	T4	N3	M0	IIIB	27	No	Yes	Yes	7	1	No	Train
66	Male	2011	Main bronchus	T4	N3	M1b	IV	150	No	No	Yes	18	1	No	Train
55	Male	2011	Lung, NOS	T4	N2	M1b	IV	88	No	No	Yes	7	1	No	Train
58	Female	2011	Upper lobe	T3	N2	M1b	IV	21	No	No	No	4	1	No	Train
65	Male	2012	Upper lobe	T2b	N2	M1b	IV	64	No	No	Yes	6	1	No	Train
68	Female	2012	Middle lobe	T2b	N1	M0	IIB	54	No	Yes	Yes	1	1	No	Train
64	Female	2012	Upper lobe	T2b	N2	M0	IIIA	56	No	Yes	Yes	69	1	No	Train
69	Female	2012	Main bronchus	T4	N2	M1b	IV	100	No	No	No	1	1	No	Train
57	Male	2012	Lower lobe	T2b	N0	M0	IIA	60	No	Yes	Yes	92	0	No	Train
68	Female	2012	Upper lobe	T2a	N2	M1b	IV	30	No	No	Yes	3	1	No	Train
54	Female	2012	Middle lobe	T4	N2	M0	IIIB	110	No	Yes	Yes	68	1	No	Train
58	Male	2012	Main bronchus	T2b	N2	M1	IV	65	No	Yes	No	2	1	No	Train
73	Female	2012	Upper lobe	T4	N2	M0	IIIB	450	No	Yes	Yes	1	1	No	Train
59	Female	2012	Upper lobe	T1a	N2	M0	IIIA	13	No	Yes	Yes	16	1	No	Train
75	Female	2012	Upper lobe	T4	N3	M1b	IV	41	No	Yes	Yes	4	1	No	Train
82	Male	2012	Upper lobe	T2b	N2	M1b	IV	65	No	No	No	1	1	No	Train
52	Female	2012	Upper lobe	T4	N2	M0	IIIB	66	No	Yes	Yes	36	1	No	Train
55	Male	2012	Upper lobe	T3	N2	M1	IV	78	No	Yes	Yes	8	1	No	Train
58	Female	2014	Middle lobe	T2b	N0	M1b	IV	63	No	Yes	Yes	9	1	Yes	Train
66	Male	2012	Main bronchus	T4	N2	M1b	IV	68	No	No	Yes	7	1	No	Train
83	Female	2012	Lower lobe	T2	N2	M0	IIIA	8	No	No	Yes	20	1	No	Train
76	Male	2012	Lung, NOS	T4	N3	M1b	IV	113	No	No	Yes	9	1	No	Train
66	Female	2012	Lower lobe	T2a	N2	M1b	IV	39	No	Yes	Yes	8	1	No	Train
77	Male	2012	Lower lobe	T4	N1	M1b	IV	30	No	No	Yes	1	1	No	Train
62	Male	2012	Lower lobe	T1b	N3	M1b	IV	28	No	No	Yes	2	1	No	Train
68	Female	2012	Lower lobe	T2a	N2	M1b	IV	50	No	Yes	Yes	89	1	No	Train
62	Male	2012	Upper lobe	T1a	N2	M1b	IV	19	No	Yes	No	1	1	No	Train
82	Male	2012	Lower lobe	T4	N1	M0	IIIA	43	No	No	Yes	1	1	No	Train
83	Female	2012	Lung, NOS	T3	N0	M1b	IV	50	No	No	No	2	1	Yes	Train
49	Female	2012	Upper lobe	T1b	N3	M1b	IV	25	No	Yes	Yes	13	1	No	Train
73	Female	2012	Upper lobe	T4	N2	M1b	IV	78	No	Yes	Yes	1	1	No	Train
46	Male	2012	Upper lobe	T2a	N2	M0	IIIA	39	No	Yes	Yes	14	1	No	Train
41	Female	2012	Lower lobe	T1	N3	M0	IIIB	11	No	Yes	Yes	14	1	No	Train
73	Male	2012	Lung, NOS	T2a	N0	M0	IB	39	No	Yes	Yes	95	0	No	Train
75	Female	2012	Lower lobe	T2b	N2	M1b	IV	57	No	Yes	Yes	16	1	No	Train
55	Male	2012	Upper lobe	T3	N1	M1b	IV	17	No	No	No	1	1	No	Train
75	Male	2012	Upper lobe	T2b	N0	M0	IIA	60	No	No	No	10	1	No	Train
68	Female	2011	Upper lobe	T3	N2	M0	IIIA	25	No	Yes	Yes	13	1	No	Train
65	Male	2012	Main bronchus	T4	N2	M0	IIIB	64	No	No	Yes	18	1	No	Train
73	Male	2012	Upper lobe	T2b	N2	M0	IIIA	69	No	Yes	Yes	9	1	No	Train
71	Female	2012	Main bronchus	T4	N2	M1b	IV	49	No	No	Yes	1	1	No	Train
73	Male	2012	Main bronchus	T3	N3	M0	IIIB	102	No	Yes	Yes	19	1	No	Train
89	Female	2012	Main bronchus	T4	N2	M1a	IV	80	No	No	No	1	1	No	Train
75	Female	2012	Upper lobe	T3	N2	M0	IIIA	16	No	Yes	Yes	11	1	No	Train
85	Male	2012	Main bronchus	T4	N2	M1b	IV	81	No	No	Yes	2	1	No	Train
68	Male	2012	Lung, NOS	T4	N2	M1a	IV	989	No	No	Yes	8	1	No	Train
81	Female	2012	Main bronchus	T3	N3	M0	IIIB	142	No	No	Yes	18	1	No	Train
67	Female	2012	Upper lobe	T4	N2	M0	IIIB	31	No	Yes	Yes	91	0	Yes	Train
85	Female	2012	Main bronchus	T1b	N3	M0	IIIB	27	No	No	Yes	11	1	No	Train
85	Female	2012	Lower lobe	T2a	N0	M0	IB	39	No	Yes	No	55	1	No	Train
50	Male	2012	Upper lobe	T4	N0	M1b	IV	70	No	Yes	No	3	1	No	Train
58	Female	2012	Upper lobe	T4	N2	M0	IIIB	16	No	Yes	Yes	90	0	No	Train
81	Male	2012	Upper lobe	T1a	N2	M1b	IV	19	No	No	No	1	1	No	Train
80	Female	2012	Upper lobe	T4	N3	M0	IIIB	67	No	No	Yes	1	1	No	Train
88	Male	2012	Upper lobe	T3	N2	M1a	IV	136	No	No	No	1	1	No	Train
66	Male	2012	Lower lobe	T4	N2	M1b	IV	50	No	No	Yes	2	1	No	Train
76	Male	2012	Upper lobe	T2a	N0	M1b	IV	33	No	Yes	Yes	1	1	No	Train
64	Male	2012	Upper lobe	T4	N2	M0	IIIB	60	No	No	Yes	10	1	No	Train
69	Female	2012	Main bronchus	T4	N2	M1b	IV	65	No	Yes	Yes	7	1	No	Train
44	Female	2012	Main bronchus	T2b	N2	M1b	IV	52	No	Yes	Yes	5	1	No	Train
60	Female	2012	Main bronchus	T2a	N2	M1b	IV	30	No	Yes	Yes	12	1	No	Train
63	Male	2012	Upper lobe	T4	N2	M0	IIIB	95	No	Yes	Yes	13	1	No	Train
88	Female	2012	Upper lobe	T3	N2	M1b	IV	33	No	Yes	No	1	1	No	Train
66	Female	2011	Middle lobe	T1b	N1	M0	IIA	21	No	Yes	Yes	17	1	No	Train
70	Male	2012	Lung, NOS	T4	N1	M1b	IV	75	No	Yes	Yes	9	1	No	Train
75	Female	2012	Lower lobe	T1b	N2	M1b	IV	28	No	Yes	No	3	1	No	Train
79	Male	2012	Upper lobe	T1a	N2	M0	IIIA	10	No	Yes	Yes	20	1	Yes	Train
81	Male	2012	Lung, NOS	T3	N2	M1b	IV	34	No	No	No	1	1	No	Train
60	Female	2014	Upper lobe	T1a	N2	M1b	IV	7	No	No	Yes	11	1	Yes	Train
59	Male	2012	Upper lobe	T2a	N3	M0	IIIB	32	No	Yes	Yes	49	1	No	Train
87	Female	2012	Upper lobe	T4	N3	M1b	IV	13	No	Yes	No	1	1	Yes	Train
70	Female	2012	Upper lobe	T4	N2	M1b	IV	30	No	No	Yes	6	1	No	Train
49	Male	2012	Upper lobe	T4	N2	M1b	IV	10	No	Yes	Yes	22	1	No	Train
68	Female	2012	Upper lobe	T3	N2	M1b	IV	30	No	Yes	Yes	13	1	No	Train
63	Female	2012	Upper lobe	T4	N2	M1b	IV	70	No	Yes	Yes	6	1	No	Train
47	Male	2012	Lower lobe	T4	N3	M1b	IV	60	No	Yes	Yes	4	1	No	Train
59	Male	2012	Upper lobe	T4	N2	M1b	IV	12	No	No	Yes	11	1	No	Train
66	Female	2012	Main bronchus	T1a	N2	M1b	IV	21	No	No	Yes	13	1	No	Train
60	Female	2012	Main bronchus	T4	N2	M1b	IV	50	No	No	No	4	1	No	Train
53	Male	2012	Main bronchus	T4	N2	M1b	IV	82	No	No	Yes	10	1	No	Train
61	Female	2012	Upper lobe	T2b	N1	M0	IIB	51	No	Yes	Yes	3	1	No	Train
62	Male	2012	Upper lobe	T3	N3	M0	IIIB	60	No	No	Yes	15	1	No	Train
61	Male	2011	Lung, NOS	T3	N2	M0	IIIA	43	No	Yes	No	22	1	No	Train
60	Female	2012	Upper lobe	T4	N2	M1b	IV	80	No	Yes	Yes	93	0	No	Train
79	Male	2012	Upper lobe	T4	N2	M1b	IV	18	No	No	Yes	8	1	No	Train
69	Female	2012	Upper lobe	T1b	N2	M0	IIIA	24	No	Yes	Yes	72	1	No	Train
65	Male	2012	Upper lobe	T1a	N0	M1b	IV	35	No	No	No	1	1	No	Train
69	Male	2012	Lower lobe	T3	N1	M1b	IV	52	No	Yes	Yes	16	1	No	Train
78	Male	2012	Lower lobe	T4	N2	M1b	IV	26	No	Yes	Yes	3	1	No	Train
49	Male	2012	Main bronchus	T4	N1	M0	IIIA	70	No	Yes	No	24	1	No	Train
49	Female	2011	Upper lobe	T3	N2	M0	IIIA	50	Yes	Yes	Yes	19	1	No	Train
69	Male	2012	Main bronchus	T2b	N2	M1b	IV	58	No	Yes	No	1	1	No	Train
67	Male	2012	Upper lobe	T1a	N2	M1a	IV	16	No	No	No	3	1	No	Train
69	Female	2012	Upper lobe	T4	N1	M1b	IV	52	No	No	Yes	2	1	No	Train
69	Male	2012	Lung, NOS	T2b	N3	M1b	IV	60	No	Yes	Yes	1	1	No	Train
51	Female	2012	Lower lobe	T2a	N2	M0	IIIA	40	No	Yes	Yes	15	1	No	Train
49	Female	2012	Lower lobe	T3	N0	M1b	IV	56	No	No	Yes	6	1	No	Train
79	Female	2012	Upper lobe	T4	N2	M1b	IV	34	No	No	No	1	1	No	Train
66	Male	2012	Upper lobe	T4	N2	M1b	IV	59	No	Yes	Yes	47	1	No	Train
73	Male	2014	Upper lobe	T4	N2	M0	IIIB	20	No	Yes	Yes	11	1	Yes	Train
67	Female	2012	Upper lobe	T4	N3	M0	IIIB	81	No	Yes	Yes	3	1	No	Train
68	Female	2012	Main bronchus	T2a	N2	M1b	IV	48	No	No	No	1	1	No	Train
61	Male	2012	Upper lobe	T4	N3	M0	IIIB	105	No	Yes	Yes	39	1	No	Train
70	Male	2012	Upper lobe	T4	N3	M1b	IV	46	No	Yes	Yes	1	1	No	Train
57	Female	2012	Lower lobe	T3	N3	M1b	IV	74	No	Yes	No	1	1	No	Train
65	Female	2012	Upper lobe	T2b	N3	M1b	IV	60	No	Yes	Yes	4	1	No	Train
60	Female	2012	Middle lobe	T1b	N2	M1b	IV	30	No	No	No	1	1	No	Train
67	Male	2012	Overlapping lesion of lung	T2a	N2	M1a	IV	40	No	No	No	8	1	No	Train
51	Male	2012	Upper lobe	T2a	N2	M1b	IV	32	No	Yes	Yes	15	1	No	Train
71	Male	2012	Upper lobe	T4	N3	M1b	IV	111	No	No	Yes	14	1	No	Train
67	Female	2012	Lower lobe	T1b	N2	M0	IIIA	30	No	Yes	Yes	11	1	No	Train
61	Female	2012	Lower lobe	T2a	N1	M1b	IV	33	No	No	Yes	13	1	No	Train
51	Female	2012	Upper lobe	T1a	N3	M1b	IV	14	No	Yes	No	4	1	No	Train
67	Male	2012	Upper lobe	T4	N2	M0	IIIB	17	No	Yes	Yes	29	1	No	Train
57	Female	2012	Upper lobe	T3	N2	M1b	IV	23	No	Yes	Yes	13	1	No	Train
55	Female	2012	Lung, NOS	T4	N3	M0	IIIB	84	No	Yes	Yes	7	1	No	Train
45	Female	2012	Upper lobe	T1a	N2	M0	IIIA	13	No	Yes	Yes	94	0	No	Train
58	Female	2012	Upper lobe	T3	N2	M1a	IV	32	No	No	Yes	27	1	No	Train
64	Female	2012	Lung, NOS	T1b	N2	M1b	IV	26	No	Yes	Yes	12	1	No	Train
76	Female	2012	Upper lobe	T3	N1	M0	IIIA	37	No	No	Yes	9	1	No	Train
51	Female	2012	Upper lobe	T1b	N3	M1b	IV	23	No	No	Yes	1	1	No	Train
62	Female	2012	Upper lobe	T4	N1	M1b	IV	118	No	No	Yes	2	1	No	Train
84	Male	2012	Lower lobe	T1a	N3	M0	IIIB	18	No	Yes	No	9	1	No	Train
57	Male	2012	Upper lobe	T4	N2	M1b	IV	42	No	No	Yes	13	1	No	Train
88	Female	2015	Upper lobe	T4	N2	M1b	IV	65	No	Yes	Yes	4	1	Yes	Test
77	Female	2012	Lower lobe	T4	N2	M1b	IV	48	No	No	No	1	1	No	Train
68	Female	2012	Lower lobe	T1b	N3	M0	IIIB	28	No	No	Yes	5	1	No	Train
88	Male	2014	Upper lobe	T2b	N0	M1b	IV	59	No	No	Yes	22	1	Yes	Train
57	Female	2012	Upper lobe	T3	N0	M0	IIB	23	No	Yes	Yes	12	1	No	Train
58	Male	2012	Lower lobe	T1a	N2	M0	IIIA	20	Yes	Yes	Yes	16	1	No	Train
64	Male	2012	Lower lobe	T4	N0	M0	IIIA	78	Yes	Yes	Yes	84	0	No	Train
52	Male	2012	Upper lobe	T3	N3	M1b	IV	21	No	Yes	Yes	10	1	No	Train
72	Female	2012	Lung, NOS	T4	N1	M1b	IV	30	No	Yes	Yes	11	1	No	Train
65	Male	2012	Lower lobe	T3	N3	M1b	IV	80	No	Yes	No	5	1	No	Train
77	Female	2012	Upper lobe	T3	N2	M1b	IV	123	No	No	Yes	19	1	No	Train
79	Male	2012	Upper lobe	T3	N0	M0	IIB	25	Yes	Yes	Yes	10	1	No	Train
74	Female	2012	Main bronchus	T2b	N2	M1b	IV	56	No	Yes	Yes	7	1	No	Train
83	Female	2012	Upper lobe	T3	N2	M1b	IV	25	No	No	Yes	6	1	No	Train
77	Male	2013	Upper lobe	T3	N3	M0	IIIB	86	No	No	Yes	26	1	Yes	Train
55	Female	2013	Upper lobe	T1a	N2	M1b	IV	19	No	No	Yes	5	1	No	Train
72	Female	2013	Lung, NOS	T4	N1	M0	IIIA	59	No	Yes	Yes	3	1	No	Train
81	Female	2013	Lung, NOS	T2b	N2	M1b	IV	68	No	No	No	1	1	No	Train
68	Female	2013	Upper lobe	T1b	N0	M0	IA	26	No	Yes	Yes	22	1	No	Train
85	Male	2013	Lower lobe	T4	N1	M1b	IV	25	No	No	No	31	1	No	Train
57	Female	2013	Lung, NOS	T4	N2	M1b	IV	25	No	No	No	1	1	No	Train
67	Female	2013	Lower lobe	T4	N2	M1b	IV	25	No	No	Yes	8	1	No	Train
78	Male	2013	Lower lobe	T4	N2	M1a	IV	34	No	No	Yes	8	1	No	Train
64	Male	2013	Lung, NOS	T4	N2	M1b	IV	53	No	No	Yes	7	1	No	Train
73	Female	2013	Upper lobe	T2a	N2	M1b	IV	7	No	Yes	No	3	1	No	Train
50	Male	2013	Upper lobe	T1a	N2	M1b	IV	17	No	Yes	No	1	1	Yes	Train
56	Male	2013	Upper lobe	T3	N2	M1b	IV	90	No	No	Yes	1	1	No	Train
47	Male	2013	Upper lobe	T2a	N2	M0	IIIA	50	Yes	No	Yes	22	1	No	Train
66	Male	2013	Lower lobe	T4	N2	M1b	IV	62	No	Yes	No	2	1	No	Train
62	Female	2013	Middle lobe	T1a	N0	M0	IA	20	Yes	No	Yes	81	0	No	Train
75	Female	2013	Lower lobe	T3	N2	M0	IIIA	10	No	No	Yes	5	1	No	Train
85	Female	2013	Upper lobe	T4	N1	M1b	IV	49	No	No	Yes	6	1	No	Train
64	Female	2013	Upper lobe	T1b	N1	M0	IIA	24	No	Yes	Yes	82	0	No	Train
65	Female	2013	Lower lobe	T2a	N2	M1b	IV	45	No	Yes	Yes	12	1	No	Train
76	Female	2013	Lower lobe	T4	N2	M1b	IV	30	No	No	No	16	1	No	Train
75	Female	2013	Lung, NOS	T4	N2	M1a	IV	110	No	Yes	Yes	2	1	No	Train
48	Female	2013	Upper lobe	T4	N2	M0	IIIB	60	No	Yes	Yes	78	0	No	Train
60	Male	2013	Lower lobe	T4	N3	M1b	IV	40	No	No	Yes	4	1	No	Train
66	Female	2013	Upper lobe	T1b	N2	M0	IIIA	30	No	Yes	Yes	16	1	No	Train
60	Male	2013	Upper lobe	T1a	N1	M0	IIA	18	No	Yes	Yes	38	1	No	Train
59	Female	2013	Lower lobe	T3	N3	M0	IIIB	52	No	Yes	Yes	17	1	No	Train
82	Male	2013	Lower lobe	T1b	N0	M0	IA	26	No	No	No	2	1	No	Train
54	Male	2013	Lower lobe	T2b	N2	M0	IIIA	69	No	Yes	Yes	17	1	No	Train
74	Male	2013	Lung, NOS	T2b	N0	M0	IIA	69	No	No	Yes	6	1	No	Train
72	Female	2013	Lung, NOS	T2b	N2	M1b	IV	58	No	No	Yes	5	1	No	Train
87	Female	2013	Upper lobe	T1b	N0	M0	IA	30	No	No	No	7	1	No	Train
61	Male	2013	Middle lobe	T1a	N3	M1b	IV	7	No	Yes	Yes	13	1	No	Train
76	Male	2013	Lower lobe	T2a	N1	M0	IIA	38	No	Yes	Yes	15	1	No	Train
59	Male	2013	Upper lobe	T4	N2	M1	IV	77	No	Yes	Yes	19	1	No	Train
70	Female	2013	Upper lobe	T4	N2	M1a	IV	50	No	Yes	Yes	21	1	No	Train
82	Female	2013	Upper lobe	T1a	N2	M1b	IV	4	No	Yes	Yes	10	1	No	Train
68	Female	2013	Lower lobe	T4	N2	M1a	IV	86	No	Yes	Yes	9	1	No	Train
63	Male	2013	Lung, NOS	T2b	N2	M0	IIIA	60	No	Yes	Yes	13	1	No	Train
48	Male	2013	Upper lobe	T4	N1	M0	IIIA	96	No	Yes	Yes	14	1	No	Train
49	Male	2013	Lower lobe	T3	N3	M1b	IV	92	No	Yes	Yes	21	1	No	Train
64	Female	2013	Upper lobe	T2a	N0	M0	IB	18	No	No	Yes	14	1	No	Train
63	Female	2013	Main bronchus	T4	N3	M1b	IV	76	No	No	Yes	1	1	No	Train
79	Female	2013	Middle lobe	T4	N0	M0	IIIA	53	No	No	No	9	1	No	Train
60	Male	2013	Upper lobe	T4	N3	M1b	IV	125	No	Yes	Yes	17	1	No	Train
81	Female	2013	Lower lobe	T2a	N3	M1b	IV	45	No	No	No	1	1	No	Train
74	Female	2013	Lower lobe	T1a	N2	M1b	IV	14	No	No	No	1	1	No	Train
69	Female	2013	Upper lobe	T1a	N2	M0	IIIA	16	No	No	Yes	16	1	No	Train
79	Female	2013	Lower lobe	T4	N2	M0	IIIB	65	No	Yes	No	1	1	No	Train
67	Male	2013	Upper lobe	T4	N3	M1b	IV	25	No	Yes	Yes	1	1	No	Train
63	Male	2014	Lower lobe	T3	N3	M1a	IV	29	No	No	Yes	2	1	Yes	Train
68	Male	2013	Upper lobe	T4	N3	M0	IIIB	50	No	No	Yes	5	1	No	Train
65	Male	2013	Lower lobe	T3	N2	M0	IIIA	80	No	Yes	Yes	16	1	No	Train
84	Male	2013	Lower lobe	T4	N2	M1b	IV	90	No	No	No	2	1	No	Train
70	Female	2013	Lung, NOS	T2a	N1	M0	IIA	31	No	No	No	5	1	No	Train
46	Male	2013	Upper lobe	T3	N2	M1b	IV	38	No	Yes	Yes	35	1	No	Train
81	Female	2013	Lower lobe	T4	N2	M1b	IV	80	No	No	No	1	1	No	Train
62	Male	2013	Upper lobe	T3	N2	M1b	IV	140	No	No	Yes	6	1	No	Train
59	Male	2013	Lower lobe	T3	N2	M1b	IV	90	No	Yes	Yes	5	1	No	Train
79	Female	2013	Main bronchus	T3	N2	M1b	IV	77	No	No	Yes	1	1	No	Train
62	Female	2013	Lower lobe	T2	N2	M1b	IV	39	No	Yes	Yes	5	1	No	Train
81	Female	2013	Lower lobe	T3	N0	M1a	IV	59	No	No	No	10	1	No	Train
83	Female	2013	Lower lobe	T1a	N0	M0	IA	12	No	Yes	Yes	11	1	No	Train
57	Female	2013	Lower lobe	T2a	N2	M0	IIIA	40	No	Yes	Yes	12	1	No	Train
76	Female	2013	Lower lobe	T1a	N2	M1b	IV	8	No	Yes	No	1	1	No	Train
57	Female	2013	Lung, NOS	T4	N3	M0	IIIB	100	No	Yes	Yes	16	1	No	Train
78	Female	2013	Lower lobe	T2b	N2	M1b	IV	58	No	Yes	Yes	4	1	No	Train
85	Male	2013	Lower lobe	T2b	N2	M1b	IV	47	No	No	Yes	1	1	No	Train
87	Female	2013	Upper lobe	T1a	N0	M0	IA	13	No	Yes	No	69	1	No	Train
67	Male	2011	Upper lobe	T1b	N0	M0	IA	28	No	No	Yes	42	1	No	Train
62	Male	2013	Upper lobe	T1a	N2	M0	IIIA	14	No	Yes	Yes	72	0	No	Train
51	Female	2013	Upper lobe	T1a	N2	M1b	IV	8	No	No	Yes	10	1	No	Train
73	Male	2013	Upper lobe	T1b	N0	M1b	IV	23	No	No	Yes	1	1	Yes	Train
67	Female	2013	Upper lobe	T1a	N3	M0	IIIB	8	No	Yes	Yes	26	1	Yes	Train
65	Male	2013	Upper lobe	T3	N1	M0	IIIA	90	No	Yes	Yes	69	1	No	Train
72	Female	2013	Lower lobe	T2a	N1	M1b	IV	35	No	No	No	1	1	Yes	Train
85	Female	2013	Upper lobe	T4	N2	M1b	IV	109	No	No	No	1	1	No	Train
60	Female	2013	Main bronchus	T4	N2	M1b	IV	59	No	No	Yes	1	1	No	Train
62	Male	2013	Lower lobe	T4	N2	M1b	IV	103	No	Yes	Yes	16	1	No	Train
76	Female	2013	Upper lobe	T1a	N0	M0	IA	7	No	No	No	4	1	No	Train
69	Male	2013	Lung, NOS	T4	N2	M0	IIIB	114	No	No	No	1	1	No	Train
79	Female	2013	Lower lobe	T4	N2	M1b	IV	31	No	Yes	Yes	6	1	No	Train
60	Male	2013	Middle lobe	T4	N3	M1b	IV	30	No	No	Yes	12	1	No	Train
64	Female	2013	Upper lobe	T3	N2	M1b	IV	124	No	Yes	Yes	23	1	No	Train
87	Female	2013	Upper lobe	T2a	N2	M1b	IV	38	No	No	No	3	1	No	Train
72	Female	2013	Upper lobe	T1a	N0	M0	IA	20	No	Yes	Yes	3	1	No	Train
53	Male	2013	Upper lobe	T2a	N2	M0	IIIA	36	No	Yes	No	4	1	No	Train
75	Female	2013	Main bronchus	T4	N2	M1b	IV	60	No	Yes	No	3	1	No	Train
79	Male	2013	Lower lobe	T3	N2	M1a	IV	100	No	No	No	1	1	No	Train
78	Female	2013	Upper lobe	T4	N2	M1b	IV	28	No	No	No	2	1	No	Train
69	Female	2012	Upper lobe	T2a	N2	M1b	IV	49	No	No	No	1	1	No	Train
57	Male	2013	Lung, NOS	T2b	N2	M1b	IV	59	No	Yes	Yes	38	1	No	Train
76	Female	2013	Lower lobe	T3	N2	M1b	IV	12	No	Yes	Yes	2	1	No	Train
73	Female	2013	Upper lobe	T3	N3	M1b	IV	14	No	No	Yes	7	1	No	Train
76	Male	2013	Upper lobe	T2b	N3	M1b	IV	69	No	No	No	1	1	No	Train
84	Female	2013	Main bronchus	T4	N2	M0	IIIB	70	No	Yes	Yes	83	0	No	Train
61	Male	2013	Upper lobe	T2b	N2	M1b	IV	70	No	Yes	Yes	23	1	No	Train
52	Male	2013	Lung, NOS	T2b	N3	M1b	IV	58	No	No	Yes	4	1	No	Train
42	Male	2013	Main bronchus	T4	N3	M0	IIIB	125	No	Yes	Yes	17	1	No	Train
81	Female	2013	Upper lobe	T3	N2	M0	IIIA	29	No	Yes	Yes	5	1	No	Train
53	Male	2013	Upper lobe	T3	N2	M1b	IV	62	No	No	Yes	24	1	No	Train
63	Male	2013	Upper lobe	T2a	N2	M0	IIIA	35	Yes	No	Yes	79	0	No	Train
54	Female	2013	Upper lobe	T2a	N3	M1b	IV	44	No	No	Yes	35	1	No	Train
74	Female	2013	Upper lobe	T4	N2	M1a	IV	87	No	No	No	1	1	No	Train
65	Female	2013	Upper lobe	T2b	N2	M0	IIIA	52	No	Yes	Yes	12	1	No	Train
76	Male	2013	Upper lobe	T2a	N0	M1b	IV	35	No	No	No	1	1	No	Train
62	Female	2013	Upper lobe	T2a	N3	M0	IIIB	23	No	Yes	Yes	12	1	No	Train
58	Female	2013	Lung, NOS	T2a	N2	M1b	IV	29	No	No	Yes	10	1	No	Train
72	Female	2013	Lower lobe	T4	N2	M1b	IV	10	No	No	No	1	1	No	Train
70	Male	2013	Upper lobe	T2a	N2	M1b	IV	44	No	No	Yes	2	1	No	Train
75	Male	2013	Upper lobe	T2a	N2	M1b	IV	42	No	No	Yes	3	1	No	Train
78	Female	2013	Lower lobe	T3	N2	M1b	IV	94	No	No	Yes	3	1	No	Train
52	Male	2013	Upper lobe	T1a	N1	M0	IIA	20	No	Yes	Yes	23	1	No	Train
73	Female	2013	Upper lobe	T2a	N2	M1b	IV	17	No	No	Yes	1	1	No	Train
73	Male	2013	Upper lobe	T1a	N0	M0	IA	20	No	Yes	Yes	2	1	No	Train
60	Female	2013	Upper lobe	T4	N2	M1b	IV	70	No	No	Yes	2	1	No	Train
58	Male	2013	Upper lobe	T3	N0	M1b	IV	88	No	No	Yes	4	1	No	Train
68	Male	2015	Upper lobe	T4	N3	M1b	IV	40	No	Yes	Yes	14	1	Yes	Test
73	Female	2013	Lower lobe	T3	N1	M0	IIIA	27	No	Yes	Yes	20	1	No	Train
75	Male	2013	Upper lobe	T4	N2	M0	IIIB	76	No	Yes	Yes	28	1	No	Train
64	Male	2013	Upper lobe	T2b	N2	M1b	IV	55	No	Yes	Yes	8	1	No	Train
62	Female	2013	Middle lobe	T3	N2	M1b	IV	17	No	Yes	Yes	7	1	No	Train
76	Female	2013	Upper lobe	T4	N3	M1b	IV	40	No	Yes	Yes	8	1	No	Train
63	Female	2013	Upper lobe	T3	N2	M0	IIIA	58	Yes	Yes	Yes	19	1	Yes	Train
69	Female	2013	Upper lobe	T4	N2	M1b	IV	74	No	Yes	Yes	4	1	No	Train
86	Male	2013	Lung, NOS	T3	N0	M1b	IV	26	No	No	No	1	1	No	Train
73	Male	2013	Upper lobe	T3	N2	M1b	IV	79	No	Yes	Yes	4	1	No	Train
65	Male	2013	Lower lobe	T4	N2	M1b	IV	109	No	No	No	1	1	No	Train
63	Female	2013	Upper lobe	T4	N0	M1a	IV	100	No	No	No	1	1	No	Train
58	Female	2013	Upper lobe	T4	N2	M1b	IV	100	No	Yes	Yes	14	1	No	Train
65	Female	2013	Lower lobe	T3	N2	M1b	IV	32	No	No	Yes	9	1	No	Train
54	Female	2013	Upper lobe	T2a	N2	M0	IIIA	28	No	Yes	Yes	83	0	No	Train
76	Male	2013	Upper lobe	T3	N2	M1b	IV	80	No	No	No	1	1	No	Train
71	Female	2015	Main bronchus	T4	N3	M1a	IV	120	No	No	Yes	2	1	Yes	Test
80	Female	2013	Main bronchus	T4	N0	M1b	IV	70	No	No	No	1	1	No	Train
68	Male	2013	Upper lobe	T2b	N3	M1b	IV	63	No	No	Yes	18	1	No	Train
67	Male	2013	Upper lobe	T2b	N2	M1b	IV	62	No	Yes	Yes	6	1	No	Train
70	Female	2013	Upper lobe	T2a	N2	M1b	IV	20	No	No	No	1	1	Yes	Train
50	Male	2013	Lung, NOS	T3	N3	M1b	IV	90	No	Yes	Yes	19	1	No	Train
60	Male	2013	Lung, NOS	T1b	N2	M0	IIIA	28	No	Yes	Yes	74	0	Yes	Train
58	Male	2013	Main bronchus	T3	N2	M0	IIIA	59	No	Yes	Yes	5	1	No	Train
73	Female	2013	Upper lobe	T2b	N2	M0	IIIA	65	No	No	Yes	1	1	No	Train
65	Female	2013	Upper lobe	T2a	N2	M1a	IV	40	No	Yes	Yes	4	1	No	Train
54	Female	2013	Upper lobe	T4	N2	M1b	IV	70	No	No	Yes	7	1	No	Train
71	Male	2013	Upper lobe	T3	N3	M1b	IV	44	No	No	Yes	5	1	No	Train
51	Female	2013	Overlapping lesion of lung	T4	N3	M1a	IV	47	No	Yes	Yes	15	1	No	Train
73	Female	2013	Overlapping lesion of lung	T4	N2	M0	IIIB	6	No	Yes	Yes	79	0	No	Train
65	Female	2013	Lung, NOS	T4	N3	M1a	IV	68	No	Yes	Yes	73	1	No	Train
72	Male	2013	Lower lobe	T4	N2	M1b	IV	36	No	Yes	Yes	4	1	No	Train
72	Female	2013	Lower lobe	T2a	N2	M1b	IV	35	No	No	Yes	14	1	No	Train
51	Female	2013	Main bronchus	T3	N3	M0	IIIB	57	No	Yes	Yes	15	1	No	Train
46	Male	2013	Upper lobe	T2b	N2	M1b	IV	55	No	Yes	Yes	8	1	No	Train
68	Male	2013	Main bronchus	T4	N3	M1b	IV	100	No	No	Yes	8	1	No	Train
81	Female	2013	Lower lobe	T1a	N2	M0	IIIA	10	Yes	No	Yes	75	0	No	Train
53	Male	2013	Upper lobe	T4	N2	M1b	IV	100	No	Yes	Yes	15	1	No	Train
72	Male	2013	Upper lobe	T2a	N2	M1b	IV	37	No	Yes	Yes	19	1	No	Train
79	Female	2014	Upper lobe	T3	N2	M1b	IV	59	No	Yes	Yes	3	1	No	Train
64	Female	2013	Main bronchus	T4	N2	M1b	IV	78	No	Yes	Yes	9	1	No	Train
72	Female	2013	Overlapping lesion of lung	T2a	N2	M1a	IV	38	No	No	Yes	14	1	No	Train
79	Female	2013	Upper lobe	T2b	N1	M1b	IV	56	No	No	No	1	1	No	Train
55	Female	2013	Lung, NOS	T4	N0	M1b	IV	130	No	No	Yes	5	1	No	Train
64	Female	2013	Main bronchus	T2a	N2	M1b	IV	40	No	No	Yes	4	1	No	Train
79	Female	2014	Lower lobe	T1b	N2	M1b	IV	28	No	Yes	No	1	1	No	Train
61	Male	2014	Lower lobe	T3	N2	M1a	IV	96	No	Yes	Yes	71	0	No	Train
77	Female	2014	Lower lobe	T4	N2	M1b	IV	30	No	Yes	Yes	6	1	No	Train
79	Male	2014	Lower lobe	T3	N2	M1b	IV	111	No	No	Yes	1	1	No	Train
68	Male	2014	Lung, NOS	T4	N3	M1b	IV	93	No	No	Yes	3	1	No	Train
75	Male	2014	Main bronchus	T2a	N2	M1b	IV	34	No	No	Yes	6	1	No	Train
55	Male	2014	Upper lobe	T3	N3	M0	IIIB	24	No	Yes	Yes	22	1	No	Train
77	Female	2014	Upper lobe	T1b	N3	M0	IIIB	22	No	No	Yes	6	1	No	Train
70	Female	2014	Overlapping lesion of lung	T4	N2	M1b	IV	96	No	No	Yes	2	1	No	Train
58	Male	2014	Middle lobe	T1a	N2	M1b	IV	3	No	Yes	No	1	1	No	Train
65	Female	2014	Lower lobe	T4	N3	M1b	IV	28	No	No	Yes	7	1	No	Train
61	Male	2014	Lung, NOS	T4	N2	M1b	IV	56	No	No	No	1	1	No	Train
70	Male	2014	Upper lobe	T1b	N0	M0	IA	23	No	Yes	No	7	1	No	Train
63	Male	2014	Lower lobe	T4	N2	M1b	IV	189	No	Yes	Yes	8	1	No	Train
73	Male	2014	Upper lobe	T2a	N2	M0	IIIA	40	No	Yes	Yes	14	1	No	Train
78	Male	2014	Upper lobe	T4	N2	M0	IIIB	70	No	No	Yes	5	1	No	Train
65	Female	2014	Upper lobe	T1b	N0	M1b	IV	25	No	No	Yes	28	1	No	Train
56	Female	2014	Lower lobe	T2a	N2	M0	IIIA	34	No	Yes	Yes	16	1	No	Train
75	Female	2014	Main bronchus	T4	N1	M1b	IV	74	No	No	No	4	1	Yes	Train
46	Male	2014	Upper lobe	T1b	N0	M0	IA	30	No	Yes	Yes	70	0	No	Train
86	Female	2014	Lower lobe	T2a	N2	M0	IIIA	42	No	No	Yes	1	1	No	Train
67	Male	2014	Upper lobe	T4	N2	M1b	IV	27	No	Yes	Yes	30	1	No	Train
91	Male	2014	Upper lobe	T3	N2	M1b	IV	74	No	Yes	No	1	1	No	Train
68	Male	2013	Upper lobe	T4	N3	M0	IIIB	55	No	Yes	Yes	17	1	No	Train
79	Female	2011	Upper lobe	T2a	N1	M0	IIA	28	No	No	No	1	1	No	Train
66	Male	2015	Lower lobe	T2a	N0	M0	IB	30	Yes	No	Yes	17	1	No	Test
74	Female	2014	Lower lobe	T2b	N0	M0	IIA	70	No	No	No	1	1	No	Train
73	Male	2014	Upper lobe	T4	N3	M1b	IV	18	No	No	Yes	1	1	No	Train
68	Male	2014	Lower lobe	T1a	N1	M0	IIA	9	No	Yes	Yes	23	1	No	Train
68	Female	2014	Lower lobe	T2a	N2	M1b	IV	45	No	No	Yes	8	1	No	Train
76	Female	2014	Upper lobe	T2a	N0	M1b	IV	50	No	Yes	Yes	17	1	No	Train
63	Female	2014	Lower lobe	T2b	N0	M1b	IV	54	No	No	No	1	1	No	Train
67	Male	2014	Upper lobe	T1b	N2	M1b	IV	25	No	No	Yes	1	1	No	Train
67	Female	2014	Upper lobe	T4	N2	M0	IIIB	116	No	No	Yes	1	1	No	Train
71	Female	2014	Lower lobe	T3	N3	M0	IIIB	54	No	No	Yes	5	1	No	Train
62	Male	2014	Lung, NOS	T4	N1	M1b	IV	26	No	No	Yes	11	1	No	Train
63	Female	2014	Lower lobe	T2a	N0	M0	IB	32	Yes	Yes	Yes	24	1	No	Train
85	Female	2015	Upper lobe	T4	N3	M1a	IV	88	No	Yes	Yes	22	1	No	Test
83	Female	2014	Lower lobe	T3	N0	M0	IIB	108	No	No	No	1	1	No	Train
69	Female	2014	Main bronchus	T2b	N2	M1b	IV	70	No	No	No	1	1	No	Train
82	Female	2014	Lower lobe	T3	N2	M0	IIIA	44	No	No	Yes	2	1	No	Train
55	Male	2014	Main bronchus	T4	N2	M0	IIIB	130	No	Yes	Yes	63	0	No	Train
87	Female	2014	Upper lobe	T4	N3	M1b	IV	41	No	No	Yes	8	1	No	Train
62	Male	2014	Upper lobe	T2a	N2	M1b	IV	38	No	No	Yes	13	1	No	Train
73	Male	2014	Upper lobe	T4	N3	M1b	IV	24	No	No	Yes	4	1	No	Train
53	Male	2014	Upper lobe	T4	N3	M0	IIIB	70	No	Yes	Yes	7	1	No	Train
67	Female	2014	Upper lobe	T2a	N3	M1b	IV	46	No	No	Yes	12	1	No	Train
59	Male	2014	Upper lobe	T2	N2	M0	IIIA	50	No	Yes	Yes	21	1	No	Train
70	Female	2014	Upper lobe	T3	N2	M1b	IV	70	No	Yes	Yes	8	1	No	Train
74	Female	2014	Upper lobe	T4	N3	M0	IIIB	130	No	Yes	Yes	1	1	No	Train
65	Female	2014	Lower lobe	T2a	N3	M1b	IV	28	No	Yes	Yes	12	1	No	Train
81	Female	2014	Upper lobe	T3	N2	M0	IIIA	80	No	Yes	Yes	50	1	No	Train
53	Female	2014	Upper lobe	T1a	N3	M1b	IV	16	No	No	Yes	5	1	No	Train
49	Female	2014	Main bronchus	T4	N2	M0	IIIB	100	No	Yes	Yes	6	1	No	Train
79	Female	2014	Middle lobe	T1b	N2	M0	IIIA	24	No	Yes	Yes	24	1	No	Train
86	Male	2014	Lower lobe	T3	N2	M1b	IV	117	No	No	Yes	5	1	No	Train
71	Female	2014	Upper lobe	T1b	N0	M0	IA	27	No	Yes	Yes	65	0	No	Train
90	Female	2014	Lung, NOS	T2a	N2	M0	IIIA	39	No	No	No	6	1	No	Train
63	Female	2014	Lower lobe	T3	N2	M1b	IV	31	No	Yes	Yes	8	1	No	Train
61	Female	2014	Main bronchus	T2b	N2	M0	IIIA	52	No	Yes	Yes	15	1	No	Train
56	Female	2014	Upper lobe	T4	N2	M0	IIIB	100	No	Yes	Yes	65	0	No	Train
80	Male	2014	Middle lobe	T3	N2	M1b	IV	51	No	Yes	No	1	1	No	Train
61	Female	2014	Lung, NOS	T4	N0	M1b	IV	120	No	No	No	1	1	No	Train
57	Female	2014	Lung, NOS	T1a	N2	M1b	IV	10	No	No	Yes	8	1	No	Train
79	Female	2014	Upper lobe	T3	N2	M0	IIIA	17	No	Yes	Yes	41	1	No	Train
77	Female	2014	Lower lobe	T2a	N0	M0	IB	43	No	No	No	3	1	No	Train
84	Female	2014	Middle lobe	T4	N0	M1a	IV	53	No	No	Yes	4	1	No	Train
69	Male	2014	Overlapping lesion of lung	T4	N2	M1b	IV	61	No	No	Yes	13	1	No	Train
58	Male	2014	Upper lobe	T2b	N3	M1b	IV	69	No	No	Yes	3	1	No	Train
60	Female	2014	Upper lobe	T3	N2	M1a	IV	120	No	Yes	Yes	35	1	No	Train
77	Female	2014	Main bronchus	T3	N2	M1a	IV	75	No	No	No	2	1	No	Train
67	Female	2014	Lower lobe	T1a	N0	M0	IA	20	Yes	No	Yes	23	1	No	Train
53	Female	2014	Upper lobe	T3	N2	M0	IIIA	39	No	Yes	Yes	10	1	No	Train
71	Female	2014	Lung, NOS	T2a	N2	M1b	IV	45	No	Yes	Yes	1	1	No	Train
63	Male	2014	Main bronchus	T2a	N2	M0	IIIA	32	No	Yes	Yes	10	1	No	Train
74	Male	2014	Lung, NOS	T4	N1	M1b	IV	54	No	Yes	Yes	41	1	No	Train
60	Male	2014	Upper lobe	T4	N3	M1b	IV	20	No	Yes	Yes	7	1	No	Train
71	Male	2014	Upper lobe	T2a	N1	M0	IIA	20	Yes	Yes	Yes	12	1	No	Train
67	Female	2014	Upper lobe	T4	N2	M1b	IV	140	No	No	No	1	1	No	Train
78	Male	2014	Lower lobe	T3	N2	M1b	IV	51	No	Yes	Yes	10	1	No	Train
59	Female	2014	Lung, NOS	T4	N2	M1b	IV	58	No	Yes	Yes	9	1	No	Train
74	Female	2014	Upper lobe	T4	N3	M1a	IV	85	No	No	No	4	1	No	Train
56	Male	2014	Lung, NOS	T4	N0	M1b	IV	74	No	Yes	Yes	5	1	No	Train
68	Female	2013	Upper lobe	T2b	N2	M1b	IV	21	No	No	Yes	72	0	No	Train
80	Male	2014	Middle lobe	T4	N2	M1b	IV	78	No	No	No	1	1	No	Train
64	Female	2014	Upper lobe	T4	N2	M1b	IV	52	No	No	Yes	1	1	Yes	Train
74	Female	2014	Lower lobe	T2b	N3	M1b	IV	53	No	No	Yes	1	1	No	Train
72	Female	2014	Lower lobe	T3	N3	M1b	IV	20	No	Yes	Yes	9	1	No	Train
71	Male	2014	Lung, NOS	T3	N3	M0	IIIB	47	No	Yes	Yes	13	1	No	Train
73	Female	2014	Upper lobe	T2a	N2	M1b	IV	36	No	Yes	Yes	17	1	No	Train
75	Male	2014	Main bronchus	T1b	N0	M0	IA	30	No	Yes	Yes	4	1	No	Train
62	Female	2014	Lower lobe	T4	N1	M0	IIIA	38	No	Yes	No	4	1	No	Train
88	Female	2014	Upper lobe	T2a	N2	M1b	IV	48	No	Yes	No	5	1	No	Train
50	Male	2014	Upper lobe	T2a	N2	M0	IIIA	30	No	Yes	Yes	4	1	No	Train
56	Male	2014	Upper lobe	T3	N2	M0	IIIA	74	Yes	Yes	No	6	1	No	Train
66	Male	2014	Middle lobe	T2b	N2	M1b	IV	57	No	No	Yes	11	1	No	Train
67	Male	2014	Lower lobe	T4	N2	M1b	IV	103	No	No	No	1	1	No	Train
63	Male	2014	Upper lobe	T4	N2	M1b	IV	50	No	No	No	2	1	No	Train
72	Female	2014	Middle lobe	T3	N2	M1a	IV	26	No	No	No	1	1	Yes	Train
62	Male	2014	Upper lobe	T3	N3	M0	IIIB	130	No	Yes	Yes	23	1	No	Train
68	Male	2014	Lung, NOS	T1b	N1	M1b	IV	21	No	Yes	Yes	26	1	No	Train
69	Male	2014	Lung, NOS	T4	N2	M1b	IV	67	No	Yes	Yes	6	1	No	Train
84	Female	2014	Lung, NOS	T4	N2	M0	IIIB	39	No	No	No	1	1	No	Train
49	Male	2014	Upper lobe	T2a	N3	M1b	IV	39	No	No	Yes	13	1	No	Train
61	Female	2014	Lower lobe	T4	N2	M1b	IV	99	No	No	Yes	9	1	No	Train
62	Male	2014	Lower lobe	T3	N2	M1b	IV	30	No	Yes	Yes	16	1	No	Train
55	Female	2014	Middle lobe	T4	N1	M1b	IV	55	No	Yes	Yes	5	1	No	Train
56	Female	2014	Upper lobe	T2b	N2	M1a	IV	55	No	Yes	Yes	61	0	No	Train
73	Female	2014	Main bronchus	T3	N1	M0	IIIA	82	No	Yes	Yes	25	0	No	Train
63	Male	2014	Lower lobe	T1a	N2	M0	IIIA	20	Yes	No	Yes	22	1	No	Train
49	Female	2014	Upper lobe	T2a	N2	M1b	IV	45	No	Yes	Yes	20	1	No	Train
62	Male	2014	Upper lobe	T4	N2	M0	IIIB	50	No	Yes	Yes	40	1	No	Train
62	Male	2014	Middle lobe	T1b	N2	M1b	IV	29	No	Yes	Yes	17	1	No	Train
70	Female	2014	Lower lobe	T1b	N2	M0	IIIA	22	No	No	No	6	1	No	Train
80	Male	2014	Lower lobe	T1a	N0	M1b	IV	3	No	No	Yes	22	1	No	Train
66	Male	2014	Lower lobe	T2a	N2	M1b	IV	32	No	No	Yes	12	1	No	Train
70	Male	2014	Upper lobe	T4	N2	M0	IIIB	45	No	Yes	Yes	15	1	No	Train
71	Female	2014	Lower lobe	T1a	N1	M0	IIA	14	Yes	No	Yes	24	1	No	Train
62	Male	2014	Upper lobe	T4	N3	M1b	IV	94	No	Yes	Yes	9	1	No	Train
56	Female	2014	Upper lobe	T2b	N0	M1b	IV	58	No	No	Yes	13	1	No	Train
85	Male	2014	Lower lobe	T3	N0	M0	IIB	36	No	No	No	5	1	No	Train
76	Male	2014	Upper lobe	T4	N0	M0	IIIA	80	No	Yes	Yes	15	1	No	Train
55	Female	2014	Upper lobe	T2a	N1	M0	IIA	32	No	Yes	Yes	36	1	No	Train
55	Female	2014	Lower lobe	T3	N2	M1b	IV	71	No	No	Yes	7	1	No	Train
70	Male	2014	Lower lobe	T1a	N0	M1b	IV	20	No	No	Yes	9	1	No	Train
84	Male	2014	Upper lobe	T1a	N3	M1a	IV	7	No	No	Yes	4	1	No	Train
70	Male	2014	Upper lobe	T4	N3	M1b	IV	50	No	No	No	1	1	No	Train
78	Male	2014	Lower lobe	T4	N3	M1b	IV	54	No	No	Yes	1	1	No	Train
48	Male	2014	Upper lobe	T2a	N2	M0	IIIA	15	Yes	No	Yes	26	1	No	Train
71	Female	2014	Upper lobe	T4	N2	M1b	IV	20	No	Yes	Yes	1	1	No	Train
76	Male	2014	Middle lobe	T1b	N2	M1a	IV	27	No	No	Yes	6	1	No	Train
68	Male	2014	Main bronchus	T4	N3	M1a	IV	38	No	No	Yes	22	1	No	Train
86	Female	2014	Upper lobe	T3	N2	M1b	IV	107	No	Yes	No	3	1	No	Train
58	Male	2014	Upper lobe	T1b	N0	M0	IA	24	No	Yes	Yes	6	1	No	Train
75	Male	2014	Middle lobe	T3	N2	M1b	IV	80	No	No	Yes	9	1	No	Train
76	Female	2014	Lower lobe	T2a	N2	M1b	IV	46	No	Yes	Yes	18	1	No	Train
70	Female	2014	Lower lobe	T1a	N2	M1b	IV	20	No	No	No	1	1	No	Train
62	Female	2015	Upper lobe	T1a	N2	M1b	IV	10	No	No	No	8	1	Yes	Test
78	Male	2014	Upper lobe	T4	N1	M1b	IV	15	No	No	No	1	1	No	Train
76	Male	2015	Lower lobe	T1a	N2	M1b	IV	19	No	Yes	Yes	16	1	Yes	Test
60	Male	2014	Main bronchus	T4	N2	M1b	IV	60	No	Yes	Yes	5	1	No	Train
72	Male	2015	Upper lobe	T3	N0	M1b	IV	32	No	No	No	1	1	No	Test
61	Male	2015	Upper lobe	T4	N2	M1b	IV	22	No	Yes	No	4	1	No	Test
71	Male	2015	Main bronchus	T3	N2	M1b	IV	122	No	No	No	12	1	No	Test
69	Male	2015	Upper lobe	T2b	N2	M1b	IV	62	No	Yes	Yes	11	1	No	Test
35	Male	2015	Overlapping lesion of lung	T4	N2	M1b	IV	75	No	Yes	No	6	1	No	Test
50	Female	2015	Lower lobe	T2a	N3	M1b	IV	38	No	No	Yes	8	1	No	Test
78	Male	2015	Upper lobe	T3	N2	M1b	IV	117	No	Yes	Yes	1	1	No	Test
82	Male	2015	Lower lobe	T2a	N2	M1b	IV	42	No	No	Yes	1	1	No	Test
70	Female	2015	Upper lobe	T2b	N2	M1b	IV	53	No	Yes	Yes	1	1	No	Test
65	Male	2015	Upper lobe	T3	N2	M1b	IV	15	No	No	Yes	11	1	No	Test
62	Female	2015	Main bronchus	T3	N2	M1b	IV	91	No	Yes	Yes	14	1	No	Test
61	Female	2015	Middle lobe	T1a	N2	M0	IIIA	17	No	Yes	Yes	24	1	No	Test
65	Female	2015	Lower lobe	T2a	N0	M1b	IV	42	No	Yes	Yes	17	1	No	Test
64	Male	2015	Upper lobe	T4	N2	M1b	IV	57	No	No	Yes	8	1	No	Test
59	Female	2015	Upper lobe	T2b	N2	M0	IIIA	52	No	Yes	Yes	20	1	No	Test
68	Male	2015	Upper lobe	T3	N3	M1a	IV	100	No	No	Yes	9	1	No	Test
80	Female	2015	Lower lobe	T1a	N0	M0	IA	17	Yes	No	Yes	15	1	No	Test
71	Male	2015	Upper lobe	T4	N3	M0	IIIB	75	No	Yes	Yes	52	0	No	Test
82	Female	2015	Lower lobe	T3	N0	M0	IIB	22	Yes	No	No	11	1	No	Test
72	Male	2015	Main bronchus	T2a	N2	M1b	IV	50	No	No	Yes	1	1	No	Test
67	Female	2015	Middle lobe	T4	N2	M1b	IV	57	No	No	Yes	9	1	No	Test
74	Female	2015	Main bronchus	T3	N2	M0	IIIA	27	No	Yes	Yes	59	0	No	Test
71	Female	2015	Lung, NOS	T4	N0	M0	IIIA	80	No	Yes	No	2	1	Yes	Test
72	Male	2015	Upper lobe	T2a	N2	M1b	IV	40	No	No	Yes	1	1	No	Test
64	Male	2015	Upper lobe	T4	N2	M1b	IV	42	No	Yes	Yes	9	1	No	Test
61	Male	2015	Lung, NOS	T4	N3	M1b	IV	80	No	Yes	Yes	10	1	No	Test
52	Male	2015	Upper lobe	T1a	N2	M1b	IV	10	No	Yes	Yes	50	0	Yes	Test
58	Male	2015	Lung, NOS	T4	N2	M1b	IV	52	No	No	Yes	7	1	No	Test
91	Male	2015	Upper lobe	T4	N3	M0	IIIB	86	No	Yes	Yes	7	1	No	Test
83	Male	2015	Upper lobe	T4	N2	M0	IIIB	68	No	Yes	No	1	1	No	Test
60	Female	2015	Upper lobe	T2b	N2	M1b	IV	54	No	Yes	Yes	3	1	No	Test
58	Female	2015	Upper lobe	T1a	N1	M0	IIA	6	No	Yes	Yes	49	0	No	Test
85	Female	2015	Lower lobe	T2a	N2	M1b	IV	40	No	No	No	12	1	No	Test
72	Female	2015	Lower lobe	T2b	N2	M1b	IV	67	No	No	Yes	2	1	No	Test
76	Female	2015	Middle lobe	T2a	N2	M0	IIIA	37	No	No	No	11	1	No	Test
70	Male	2015	Upper lobe	T4	N3	M1b	IV	53	No	No	Yes	1	1	No	Test
69	Male	2015	Upper lobe	T4	N3	M0	IIIB	69	No	No	Yes	16	1	No	Test
61	Female	2015	Upper lobe	T3	N3	M0	IIIB	73	No	Yes	Yes	58	0	No	Test
52	Female	2015	Upper lobe	T1b	N2	M1b	IV	28	No	No	Yes	6	1	No	Test
60	Female	2015	Lower lobe	T3	N2	M1b	IV	79	No	No	Yes	1	1	No	Test
65	Male	2015	Lower lobe	T2b	N2	M1b	IV	66	No	No	Yes	9	1	No	Test
69	Male	2015	Middle lobe	T2a	N3	M1b	IV	50	No	Yes	No	1	1	No	Test
58	Male	2015	Upper lobe	T1b	N2	M1b	IV	25	No	Yes	Yes	17	1	No	Test
70	Female	2015	Lower lobe	T4	N2	M1b	IV	43	No	Yes	Yes	6	1	No	Test
73	Male	2015	Upper lobe	T3	N3	M1b	IV	83	No	No	Yes	18	1	No	Test
76	Male	2015	Lower lobe	T3	N3	M1b	IV	90	No	No	Yes	3	1	No	Test
67	Male	2015	Lower lobe	T1	N2	M1b	IV	16	No	No	Yes	12	1	No	Test
73	Male	2015	Lower lobe	T1b	N2	M0	IIIA	30	No	Yes	Yes	12	1	No	Test
67	Female	2015	Upper lobe	T2a	N0	M1b	IV	46	No	Yes	Yes	10	1	No	Test
72	Male	2015	Upper lobe	T3	N2	M1b	IV	20	No	Yes	Yes	2	1	No	Test
70	Male	2015	Upper lobe	T4	N2	M0	IIIB	75	No	Yes	Yes	30	1	No	Test
84	Male	2015	Lower lobe	T1a	N0	M1b	IV	9	No	No	No	1	1	Yes	Test
70	Male	2015	Lower lobe	T4	N3	M1b	IV	58	No	No	Yes	11	1	No	Test
59	Male	2015	Upper lobe	T1a	N3	M0	IIIB	13	No	No	Yes	2	1	No	Test
75	Male	2015	Lung, NOS	T4	N2	M1b	IV	11	No	No	No	1	1	No	Test
85	Female	2015	Lower lobe	T3	N2	M0	IIIA	45	No	No	Yes	2	1	No	Test
67	Male	2015	Upper lobe	T2b	N2	M1b	IV	61	No	Yes	Yes	2	1	No	Test
72	Male	2015	Upper lobe	T2b	N3	M1a	IV	65	No	Yes	Yes	6	1	No	Test
83	Female	2015	Upper lobe	T2b	N2	M1b	IV	52	No	No	Yes	8	1	No	Test
66	Female	2015	Lower lobe	T1a	N2	M1b	IV	18	No	Yes	Yes	11	1	No	Test
77	Female	2015	Lung, NOS	T4	N2	M1b	IV	120	No	No	Yes	1	1	No	Test
82	Female	2015	Middle lobe	T1b	N2	M0	IIIA	24	No	Yes	Yes	4	1	No	Test
75	Female	2015	Middle lobe	T2b	N2	M1b	IV	68	No	No	No	1	1	No	Test
83	Female	2015	Lower lobe	T2a	N0	M0	IB	35	No	No	No	4	1	No	Test
77	Male	2015	Main bronchus	T2a	N2	M1b	IV	50	No	No	No	1	1	Yes	Test
67	Male	2015	Upper lobe	T3	N2	M1b	IV	43	No	No	No	1	1	No	Test
77	Female	2015	Lower lobe	T1a	N1	M0	IIA	18	Yes	Yes	Yes	10	1	No	Test
59	Female	2015	Upper lobe	T3	N3	M0	IIIB	83	No	Yes	Yes	21	1	No	Test
55	Male	2015	Lower lobe	T3	N2	M1b	IV	24	No	No	Yes	3	1	No	Test
71	Female	2015	Lung, NOS	T3	N2	M1b	IV	92	No	No	Yes	10	1	No	Test
74	Female	2015	Middle lobe	T2a	N2	M1a	IV	26	No	No	Yes	16	1	No	Test
61	Male	2015	Upper lobe	T2a	N2	M0	IIIA	50	No	Yes	Yes	35	1	No	Test
57	Male	2015	Upper lobe	T3	N2	M0	IIIA	14	No	Yes	Yes	17	1	No	Test
51	Female	2015	Upper lobe	T1a	N2	M1b	IV	13	No	No	Yes	6	1	No	Test
81	Female	2015	Lower lobe	T2a	N3	M1b	IV	50	No	No	No	1	1	Yes	Test
69	Female	2015	Upper lobe	T3	N3	M0	IIIB	77	No	Yes	Yes	14	1	No	Test
59	Female	2015	Upper lobe	T4	N2	M1b	IV	100	No	Yes	Yes	2	1	No	Test
78	Female	2015	Upper lobe	T4	N2	M0	IIIB	34	No	Yes	Yes	7	1	No	Test
75	Female	2015	Upper lobe	T3	N3	M1b	IV	80	No	No	No	1	1	No	Test
69	Male	2015	Upper lobe	T4	N3	M1a	IV	130	No	Yes	Yes	15	1	No	Test
78	Male	2015	Lung, NOS	T4	N2	M1b	IV	28	No	Yes	Yes	1	1	No	Test
80	Female	2015	Upper lobe	T3	N0	M0	IIB	20	No	Yes	Yes	55	0	No	Test
67	Male	2015	Lower lobe	T2a	N1	M0	IIA	31	No	Yes	Yes	56	0	No	Test
81	Female	2015	Upper lobe	T3	N2	M1b	IV	17	No	No	No	1	0	No	Test
64	Female	2015	Upper lobe	T4	N0	M0	IIIA	46	No	Yes	Yes	50	0	No	Test
64	Male	2015	Upper lobe	T2b	N2	M1b	IV	70	No	Yes	Yes	6	1	No	Test
67	Male	2015	Upper lobe	T4	N3	M0	IIIB	75	No	Yes	Yes	5	1	No	Test
85	Male	2015	Lower lobe	T2a	N2	M1b	IV	47	No	No	Yes	3	1	No	Test
68	Male	2015	Upper lobe	T2a	N0	M0	IB	39	No	Yes	Yes	23	1	No	Test
55	Female	2015	Upper lobe	T4	N2	M0	IIIB	60	No	Yes	Yes	8	1	No	Test
82	Male	2015	Overlapping lesion of lung	T3	N0	M1a	IV	85	No	No	Yes	8	1	No	Test
71	Female	2015	Lung, NOS	T4	N2	M1a	IV	84	No	No	Yes	5	1	No	Test
84	Male	2015	Upper lobe	T4	N2	M0	IIIB	41	No	Yes	Yes	20	1	No	Test
80	Female	2015	Main bronchus	T2a	N2	M1a	IV	50	No	No	Yes	17	1	No	Test
76	Male	2015	Upper lobe	T4	N3	M1b	IV	75	No	Yes	Yes	12	1	No	Test
76	Male	2015	Overlapping lesion of lung	T1a	N0	M0	IA	18	No	Yes	Yes	57	1	No	Test
83	Female	2015	Upper lobe	T2a	N2	M1b	IV	35	No	No	No	1	1	No	Test
79	Female	2015	Upper lobe	T1b	N2	M1b	IV	23	No	No	Yes	2	1	No	Test
71	Male	2015	Lower lobe	T4	N2	M1b	IV	21	No	No	Yes	8	1	No	Test
62	Female	2015	Upper lobe	T4	N2	M0	IIIB	79	No	Yes	Yes	52	0	No	Test
65	Male	2015	Lower lobe	T4	N2	M0	IIIB	111	No	Yes	Yes	17	1	No	Test
63	Male	2015	Upper lobe	T2a	N3	M0	IIIB	32	No	Yes	Yes	45	1	No	Test
71	Male	2015	Upper lobe	T4	N2	M1b	IV	29	No	No	Yes	12	1	Yes	Test
74	Male	2015	Lower lobe	T1b	N2	M0	IIIA	26	No	No	No	1	1	No	Test
86	Female	2015	Lower lobe	T4	N2	M1a	IV	46	No	No	No	1	1	No	Test
62	Male	2015	Upper lobe	T2b	N2	M1b	IV	56	No	No	Yes	5	1	No	Test
68	Male	2015	Upper lobe	T1b	N1	M0	IIA	22	Yes	Yes	Yes	14	1	No	Test
68	Female	2015	Upper lobe	T4	N3	M0	IIIB	39	No	Yes	Yes	59	0	Yes	Test
49	Female	2015	Lower lobe	T1b	N2	M0	IIIA	23	No	Yes	Yes	10	1	No	Test
79	Female	2015	Lung, NOS	T1b	N1	M1b	IV	21	No	Yes	Yes	15	1	No	Test
72	Female	2015	Upper lobe	T1a	N2	M0	IIIA	13	No	Yes	Yes	14	1	No	Test
83	Male	2015	Upper lobe	T4	N2	M0	IIIB	30	No	Yes	Yes	12	1	No	Test
72	Male	2015	Upper lobe	T1a	N2	M1b	IV	17	No	Yes	Yes	56	0	No	Test
80	Female	2015	Lower lobe	T2a	N2	M1b	IV	50	No	No	Yes	7	1	No	Test
82	Female	2015	Lung, NOS	T4	N0	M1b	IV	65	No	No	Yes	7	1	No	Test
82	Female	2015	Upper lobe	T1b	N0	M0	IA	27	No	Yes	No	9	1	No	Test
63	Male	2015	Upper lobe	T2a	N2	M0	IIIA	49	No	No	No	11	1	No	Test
70	Male	2015	Upper lobe	T2a	N2	M0	IIIA	23	Yes	Yes	Yes	33	1	Yes	Test
51	Female	2015	Lung, NOS	T1b	N0	M0	IA	21	No	No	No	53	0	No	Test
79	Female	2015	Upper lobe	T3	N1	M1b	IV	25	No	No	Yes	11	1	No	Test
72	Female	2015	Upper lobe	T1b	N2	M1b	IV	30	No	No	Yes	20	1	No	Test
79	Female	2015	Lower lobe	T2a	N2	M1b	IV	34	No	No	No	5	1	No	Test
74	Female	2015	Upper lobe	T3	N2	M1b	IV	27	No	No	Yes	4	1	No	Test
54	Male	2015	Upper lobe	T4	N2	M1b	IV	16	No	No	Yes	2	1	Yes	Test
75	Female	2015	Upper lobe	T2a	N2	M1b	IV	46	No	Yes	Yes	7	1	No	Test
63	Female	2015	Lower lobe	T2a	N3	M0	IIIB	43	No	Yes	Yes	6	1	No	Test
49	Male	2015	Upper lobe	T4	N2	M1b	IV	164	No	No	Yes	2	1	No	Test
74	Female	2015	Upper lobe	T1b	N2	M0	IIIA	27	No	Yes	Yes	56	0	No	Test
69	Male	2015	Upper lobe	T3	N3	M1b	IV	48	No	No	No	1	1	No	Test
55	Female	2015	Upper lobe	T3	N3	M1b	IV	100	No	Yes	Yes	19	1	No	Test
72	Male	2015	Main bronchus	T3	N0	M0	IIB	75	No	Yes	Yes	14	1	No	Test
85	Male	2015	Main bronchus	T3	N2	M0	IIIA	71	No	Yes	Yes	18	1	No	Test
76	Female	2015	Upper lobe	T3	N2	M1b	IV	86	No	Yes	Yes	9	1	No	Test
50	Male	2015	Lower lobe	T3	N3	M1a	IV	26	No	Yes	Yes	11	1	No	Test
79	Female	2015	Lower lobe	T1a	N0	M0	IA	20	No	No	No	1	1	No	Test
80	Female	2015	Upper lobe	T4	N0	M0	IIIA	43	Yes	Yes	Yes	9	1	No	Test
73	Female	2015	Middle lobe	T4	N2	M0	IIIB	56	No	No	Yes	16	1	No	Test
68	Female	2015	Middle lobe	T2a	N2	M0	IIIA	43	No	Yes	Yes	42	0	No	Test
60	Female	2015	Lower lobe	T1b	N0	M1b	IV	21	No	No	No	13	1	No	Test
64	Male	2015	Lower lobe	T1a	N1	M0	IIA	14	No	No	Yes	53	0	No	Test
80	Female	2015	Lower lobe	T4	N2	M1a	IV	37	No	No	No	5	1	No	Test
68	Female	2015	Upper lobe	T2a	N0	M1b	IV	46	No	Yes	Yes	8	1	No	Test
60	Male	2015	Middle lobe	T4	N2	M1b	IV	36	No	Yes	Yes	18	1	No	Test
66	Male	2015	Upper lobe	T1b	N2	M0	IIIA	23	No	Yes	Yes	29	1	No	Test
56	Male	2015	Lower lobe	T4	N2	M1b	IV	49	No	No	Yes	5	1	No	Test
73	Male	2015	Upper lobe	T2a	N3	M1b	IV	34	No	No	No	1	1	No	Test
65	Male	2015	Lower lobe	T4	N2	M1b	IV	39	No	No	No	3	1	No	Test
79	Male	2015	Upper lobe	T1a	N0	M0	IA	16	No	Yes	Yes	34	1	No	Test
50	Male	2015	Lower lobe	T2b	N2	M1b	IV	58	No	Yes	Yes	9	1	No	Test
58	Male	2012	Upper lobe	T4	N2	M1b	IV	36	No	No	Yes	6	1	Yes	Train
56	Male	2015	Middle lobe	T3	N2	M0	IIIA	22	No	No	Yes	8	1	Yes	Test
52	Female	2010	Middle lobe	T4	N3	M0	IIIB	989	No	Yes	Yes	32	0	No	Train
69	Female	2010	Upper lobe	T3	N3	M0	IIIB	83	No	Yes	Yes	113	0	Yes	Train
87	Male	2012	Upper lobe	T3	N2	M1b	IV	56	No	No	No	1	1	Yes	Train
66	Female	2012	Main bronchus	T4	N2	M1b	IV	60	No	Yes	Yes	7	1	Yes	Train
73	Female	2012	Upper lobe	T4	N3	M1a	IV	26	No	Yes	Yes	3	1	Yes	Train
69	Female	2010	Lung, NOS	T3	N3	M1b	IV	30	No	Yes	Yes	7	1	Yes	Train
72	Female	2012	Lung, NOS	T4	N0	M1b	IV	106	No	No	No	1	1	Yes	Train
90	Male	2015	Upper lobe	T4	N3	M1b	IV	47	No	No	No	1	1	Yes	Test
68	Female	2015	Upper lobe	T1b	N2	M0	IIIA	22	No	No	Yes	6	1	Yes	Test
83	Female	2011	Lung, NOS	T2a	N2	M1b	IV	31	No	No	No	1	1	Yes	Train
62	Male	2014	Upper lobe	T2a	N0	M0	IB	25	Yes	Yes	Yes	31	1	Yes	Train
58	Female	2015	Upper lobe	T4	N2	M1b	IV	59	No	Yes	Yes	24	1	No	Test
59	Male	2011	Lung, NOS	T4	N3	M1b	IV	18	No	No	No	1	1	Yes	Train
67	Male	2014	Upper lobe	T3	N2	M0	IIIA	97	No	Yes	Yes	3	1	Yes	Train
77	Male	2013	Upper lobe	T1a	N0	M0	IA	7	Yes	No	No	65	1	Yes	Train
71	Female	2012	Upper lobe	T2a	N2	M1b	IV	35	No	No	Yes	8	1	Yes	Train
75	Female	2014	Lower lobe	T4	N3	M0	IIIB	114	No	Yes	Yes	9	1	Yes	Train
74	Male	2014	Lower lobe	T1b	N0	M0	IA	22	No	No	Yes	6	1	Yes	Train
60	Female	2011	Lower lobe	T4	N0	M1b	IV	57	No	No	Yes	15	1	Yes	Train
69	Male	2015	Upper lobe	T2b	N2	M0	IIIA	67	No	Yes	Yes	11	1	Yes	Test
82	Female	2010	Upper lobe	T3	N2	M1b	IV	80	No	No	Yes	12	1	Yes	Train
90	Female	2013	Lower lobe	T2b	N0	M0	IIA	60	No	No	No	6	1	Yes	Train
86	Male	2015	Upper lobe	T3	N2	M1b	IV	106	No	No	No	1	1	Yes	Test
89	Male	2015	Middle lobe	T2a	N0	M0	IB	32	No	Yes	No	9	1	Yes	Test
70	Male	2014	Middle lobe	T2a	N3	M0	IIIB	34	No	Yes	Yes	8	1	Yes	Train
71	Female	2010	Lower lobe	T3	N1	M1b	IV	14	No	Yes	Yes	32	1	Yes	Train
90	Male	2014	Lung, NOS	T4	N0	M1a	IV	29	No	No	No	1	1	Yes	Train
73	Female	2013	Lower lobe	T3	N2	M0	IIIA	150	No	No	No	4	1	Yes	Train
75	Male	2011	Lower lobe	T1b	N2	M1b	IV	23	No	No	Yes	12	1	Yes	Train
75	Female	2012	Middle lobe	T3	N2	M1b	IV	20	No	No	No	1	1	Yes	Train
61	Male	2014	Upper lobe	T4	N3	M1b	IV	47	No	Yes	Yes	9	1	Yes	Train
81	Female	2010	Upper lobe	T4	N3	M1a	IV	65	No	No	No	1	1	Yes	Train
62	Female	2012	Lower lobe	T2a	N2	M1b	IV	31	No	No	Yes	13	1	Yes	Train
82	Male	2013	Upper lobe	T2a	N3	M0	IIIB	44	No	Yes	Yes	14	1	Yes	Train
76	Female	2014	Lower lobe	T4	N2	M1b	IV	85	No	Yes	Yes	17	1	Yes	Train
85	Male	2012	Upper lobe	T2a	N2	M0	IIIA	34	No	Yes	Yes	6	1	Yes	Train
81	Female	2012	Upper lobe	T1b	N2	M0	IIIA	24	No	Yes	Yes	21	1	Yes	Train
65	Female	2010	Lung, NOS	T4	N2	M1b	IV	20	No	Yes	Yes	7	1	Yes	Train
60	Female	2011	Upper lobe	T4	N3	M1b	IV	100	No	No	No	2	1	Yes	Train
71	Male	2010	Upper lobe	T3	N2	M1b	IV	78	No	No	Yes	2	1	Yes	Train
73	Female	2012	Upper lobe	T2a	N2	M0	IIIA	50	No	Yes	Yes	12	1	Yes	Train
69	Male	2013	Upper lobe	T4	N3	M1b	IV	20	No	No	Yes	13	1	Yes	Train
77	Male	2013	Upper lobe	T1a	N3	M1a	IV	5	No	No	Yes	8	1	Yes	Train
69	Male	2011	Upper lobe	T4	N0	M1b	IV	99	No	No	No	1	1	Yes	Train
71	Male	2012	Lower lobe	T4	N2	M1a	IV	30	No	No	No	2	1	Yes	Train
50	Male	2012	Upper lobe	T1b	N2	M0	IIIA	22	No	Yes	Yes	27	1	Yes	Train
68	Female	2013	Upper lobe	T2a	N2	M1a	IV	40	No	No	No	1	1	Yes	Train
61	Male	2014	Upper lobe	T2b	N1	M1b	IV	64	No	No	Yes	19	1	Yes	Train
69	Female	2013	Upper lobe	T3	N3	M1b	IV	4	No	Yes	Yes	9	1	Yes	Train
75	Male	2013	Lung, NOS	T2b	N0	M1b	IV	70	No	Yes	Yes	12	1	Yes	Train
58	Female	2012	Upper lobe	T3	N2	M0	IIIA	75	No	Yes	Yes	94	0	Yes	Train
83	Male	2010	Lung, NOS	T3	N0	M1b	IV	25	No	No	No	1	1	No	Train
86	Female	2012	Upper lobe	T1b	N0	M0	IA	27	Yes	Yes	Yes	40	1	Yes	Train
64	Male	2012	Upper lobe	T4	N2	M1b	IV	60	No	Yes	Yes	6	1	Yes	Train
68	Male	2010	Upper lobe	T1b	N1	M0	IIA	26	No	Yes	Yes	2	1	No	Train
79	Male	2010	Upper lobe	T3	N3	M0	IIIB	90	No	No	Yes	2	1	No	Train
63	Female	2010	Upper lobe	T3	N3	M0	IIIB	80	No	No	Yes	1	1	No	Train
77	Male	2011	Lower lobe	T1a	N0	M0	IA	14	No	Yes	Yes	12	1	Yes	Train
74	Male	2014	Upper lobe	T3	N2	M1b	IV	50	No	No	Yes	1	1	Yes	Train
77	Female	2013	Upper lobe	T3	N2	M0	IIIA	17	No	Yes	Yes	51	1	Yes	Train
69	Female	2010	Upper lobe	T4	N3	M1b	IV	25	No	No	Yes	3	1	No	Train
62	Female	2010	Upper lobe	T3	N2	M1b	IV	85	No	Yes	Yes	11	1	No	Train
54	Male	2010	Lower lobe	T3	N0	M0	IIB	94	No	Yes	Yes	28	1	No	Train
71	Male	2010	Main bronchus	T4	N2	M0	IIIB	70	No	Yes	Yes	6	1	No	Train
72	Female	2010	Upper lobe	T1a	N3	M0	IIIB	20	No	Yes	Yes	25	1	No	Train
60	Male	2010	Upper lobe	T2b	N2	M1b	IV	66	No	No	Yes	14	1	No	Train
62	Female	2010	Lower lobe	T1b	N3	M0	IIIB	28	No	No	No	3	1	No	Train
76	Female	2010	Upper lobe	T3	N2	M0	IIIA	93	No	Yes	Yes	37	1	No	Train
73	Female	2010	Lower lobe	T2a	N2	M1b	IV	40	No	No	No	1	1	No	Train
67	Male	2010	Lower lobe	T2b	N3	M1a	IV	52	No	No	Yes	19	1	No	Train
65	Male	2010	Lower lobe	T4	N3	M1b	IV	48	No	No	Yes	10	1	No	Train
77	Male	2010	Upper lobe	T4	N2	M0	IIIB	82	No	Yes	Yes	26	1	No	Train
64	Male	2010	Lower lobe	T1b	N3	M0	IIIB	27	No	Yes	Yes	15	1	No	Train
63	Male	2010	Overlapping lesion of lung	T2a	N2	M0	IIIA	31	No	Yes	Yes	1	1	No	Train
51	Male	2010	Upper lobe	T4	N2	M1a	IV	78	No	Yes	Yes	26	1	No	Train
81	Male	2010	Middle lobe	T2b	N2	M0	IIIA	70	No	No	Yes	1	1	No	Train
70	Male	2010	Upper lobe	T4	N3	M1b	IV	78	No	Yes	Yes	10	1	No	Train
60	Female	2015	Upper lobe	T3	N1	M0	IIIA	17	Yes	Yes	No	48	1	Yes	Test
68	Female	2010	Main bronchus	T3	N2	M0	IIIA	40	No	Yes	Yes	17	1	No	Train
65	Male	2010	Upper lobe	T4	N3	M1a	IV	120	No	Yes	Yes	5	1	No	Train
65	Male	2010	Middle lobe	T3	N2	M0	IIIA	94	No	Yes	Yes	13	1	No	Train
82	Male	2010	Middle lobe	T3	N1	M1b	IV	41	No	No	Yes	7	1	No	Train
81	Female	2015	Upper lobe	T4	N2	M1a	IV	110	No	No	Yes	1	1	Yes	Test
86	Male	2010	Upper lobe	T4	N3	M0	IIIB	33	No	Yes	Yes	12	1	No	Train
57	Female	2010	Lung, NOS	T2a	N2	M1a	IV	37	No	Yes	Yes	30	1	No	Train
74	Male	2010	Upper lobe	T4	N3	M0	IIIB	66	No	No	Yes	14	1	No	Train
70	Male	2010	Lower lobe	T4	N0	M1a	IV	80	No	Yes	Yes	61	1	No	Train
67	Female	2010	Lower lobe	T2b	N1	M1b	IV	62	No	Yes	Yes	25	1	No	Train
63	Male	2010	Lung, NOS	T4	N1	M1b	IV	140	No	No	Yes	7	1	No	Train
63	Female	2010	Main bronchus	T2a	N2	M0	IIIA	37	No	Yes	Yes	26	1	No	Train
64	Female	2010	Main bronchus	T4	N2	M0	IIIB	60	No	Yes	Yes	112	0	No	Train
66	Female	2010	Upper lobe	T4	N2	M0	IIIB	90	No	Yes	No	1	1	No	Train
61	Female	2010	Upper lobe	T3	N2	M1b	IV	36	No	No	Yes	1	1	No	Train
69	Female	2010	Lower lobe	T4	N2	M1b	IV	90	No	No	Yes	1	1	No	Train
65	Male	2011	Lung, NOS	T2b	N2	M0	IIIA	52	No	No	No	100	0	Yes	Train
69	Male	2010	Lower lobe	T4	N2	M1b	IV	120	No	No	No	104	0	No	Train
65	Female	2010	Lung, NOS	T4	N2	M1a	IV	59	No	No	No	3	1	No	Train
81	Female	2010	Upper lobe	T4	N0	M1b	IV	650	No	No	No	2	1	No	Train
71	Female	2015	Lower lobe	T4	N2	M0	IIIB	75	No	No	Yes	2	1	Yes	Test
52	Female	2010	Lower lobe	T3	N2	M1b	IV	92	No	No	No	1	1	No	Train
81	Male	2010	Lower lobe	T1a	N2	M1b	IV	19	No	No	No	1	1	No	Train
83	Female	2010	Main bronchus	T4	N0	M0	IIIA	30	No	No	No	1	1	No	Train
86	Male	2010	Upper lobe	T1a	N3	M1b	IV	10	No	Yes	No	1	1	No	Train
79	Female	2010	Lower lobe	T1a	N2	M0	IIIA	18	No	No	Yes	9	1	No	Train
66	Male	2010	Lung, NOS	T4	N2	M1b	IV	30	No	No	No	1	1	No	Train
66	Female	2010	Upper lobe	T2a	N2	M1b	IV	47	No	Yes	Yes	12	1	No	Train
87	Male	2011	Lower lobe	T1b	N3	M1b	IV	25	No	Yes	Yes	1	1	No	Train
50	Female	2011	Upper lobe	T1a	N2	M0	IIIA	17	No	Yes	Yes	33	1	No	Train
65	Female	2011	Lung, NOS	T3	N2	M0	IIIA	119	No	Yes	Yes	99	0	No	Train
53	Female	2011	Upper lobe	T4	N2	M0	IIIB	77	No	Yes	Yes	42	1	No	Train
74	Female	2011	Upper lobe	T4	N2	M1b	IV	72	No	No	Yes	32	1	No	Train
69	Male	2012	Upper lobe	T1a	N3	M1b	IV	19	No	Yes	No	1	1	No	Train
57	Female	2012	Upper lobe	T4	N3	M0	IIIB	180	No	Yes	Yes	91	1	No	Train
64	Male	2011	Upper lobe	T4	N2	M1a	IV	94	No	No	Yes	8	1	No	Train
58	Female	2011	Middle lobe	T2a	N2	M0	IIIA	47	No	Yes	Yes	16	1	No	Train
79	Male	2012	Upper lobe	T4	N3	M1b	IV	69	No	Yes	No	2	1	No	Train
73	Male	2012	Upper lobe	T3	N0	M1b	IV	83	No	Yes	Yes	19	1	No	Train
65	Male	2012	Upper lobe	T1	N3	M0	IIIB	12	No	Yes	Yes	6	1	No	Train
63	Male	2012	Main bronchus	T4	N2	M1b	IV	45	No	No	Yes	12	1	Yes	Train
55	Male	2011	Overlapping lesion of lung	T4	N3	M0	IIIB	42	No	No	Yes	19	1	No	Train
65	Male	2011	Upper lobe	T1b	N2	M0	IIIA	21	No	No	Yes	5	1	No	Train
67	Female	2011	Lower lobe	T3	N2	M1b	IV	80	No	No	No	1	1	No	Train
77	Male	2011	Upper lobe	T1a	N2	M1b	IV	10	No	No	No	1	1	No	Train
65	Male	2011	Middle lobe	T4	N2	M1b	IV	8	No	Yes	No	3	1	No	Train
71	Male	2011	Upper lobe	T3	N3	M1	IV	80	No	Yes	Yes	5	1	No	Train
74	Male	2011	Lower lobe	T3	N3	M1b	IV	42	No	Yes	Yes	9	1	No	Train
67	Female	2011	Lung, NOS	T4	N0	M1b	IV	58	No	No	No	1	1	Yes	Train
63	Female	2011	Lower lobe	T1b	N2	M0	IIIA	26	No	Yes	Yes	105	0	No	Train
72	Female	2011	Lower lobe	T1b	N1	M1b	IV	30	No	No	Yes	13	1	No	Train
62	Male	2012	Upper lobe	T4	N2	M1b	IV	56	No	Yes	Yes	14	1	No	Train
90	Male	2010	Upper lobe	T3	N2	M0	IIIA	115	No	No	No	2	1	No	Train
93	Male	2011	Upper lobe	T2b	N2	M0	IIIA	70	No	No	Yes	1	1	No	Train
66	Female	2011	Upper lobe	T1a	N3	M1b	IV	20	No	No	Yes	11	1	No	Train
83	Male	2011	Upper lobe	T2a	N0	M1b	IV	39	No	Yes	No	1	1	No	Train
75	Female	2011	Overlapping lesion of lung	T4	N0	M1b	IV	60	No	No	Yes	2	1	No	Train
63	Female	2011	Upper lobe	T2a	N2	M0	IIIA	35	No	Yes	Yes	7	1	No	Train
64	Male	2011	Middle lobe	T3	N2	M0	IIIA	85	No	Yes	Yes	15	1	No	Train
75	Male	2014	Lower lobe	T2a	N3	M1b	IV	28	No	Yes	Yes	3	1	Yes	Train
65	Male	2011	Upper lobe	T3	N3	M1b	IV	77	No	No	Yes	18	1	Yes	Train
80	Female	2011	Upper lobe	T3	N1	M0	IIIA	63	No	No	Yes	16	1	No	Train
75	Male	2011	Upper lobe	T2a	N2	M1b	IV	44	No	Yes	Yes	15	1	No	Train
79	Female	2011	Lung, NOS	T3	N2	M0	IIIA	21	No	No	No	2	1	No	Train
72	Female	2012	Upper lobe	T2a	N0	M1b	IV	45	No	No	No	1	1	No	Train
82	Male	2012	Lower lobe	T2b	N0	M1a	IV	52	No	No	Yes	6	1	No	Train
74	Male	2011	Upper lobe	T3	N2	M0	IIIA	47	No	Yes	Yes	13	1	No	Train
59	Male	2012	Upper lobe	T4	N2	M0	IIIB	89	No	Yes	Yes	16	1	No	Train
61	Male	2011	Upper lobe	T3	N2	M0	IIIA	16	No	Yes	Yes	38	1	No	Train
64	Male	2012	Upper lobe	T1b	N3	M0	IIIB	30	No	No	Yes	24	1	No	Train
64	Male	2011	Middle lobe	T3	N2	M0	IIIA	60	No	No	No	1	1	No	Train
89	Female	2012	Upper lobe	T4	N3	M1b	IV	42	No	No	No	1	1	No	Train
69	Male	2015	Upper lobe	T3	N3	M1b	IV	60	No	No	Yes	8	1	Yes	Test
57	Male	2012	Upper lobe	T3	N3	M1b	IV	133	No	Yes	No	5	1	No	Train
66	Female	2015	Upper lobe	T2a	N2	M0	IIIA	40	No	Yes	Yes	6	1	Yes	Test
63	Male	2012	Upper lobe	T4	N2	M1b	IV	74	No	Yes	Yes	6	1	No	Train
75	Female	2012	Lower lobe	T4	N2	M1b	IV	85	No	No	Yes	15	1	No	Train
57	Male	2012	Upper lobe	T4	N0	M1b	IV	13	No	Yes	Yes	18	1	No	Train
80	Female	2012	Main bronchus	T2a	N3	M0	IIIB	29	No	Yes	Yes	28	1	No	Train
73	Female	2012	Upper lobe	T2a	N3	M1b	IV	39	No	No	Yes	23	1	No	Train
75	Male	2012	Upper lobe	T2a	N3	M1b	IV	41	No	Yes	Yes	1	1	No	Train
80	Male	2012	Lung, NOS	T3	N0	M0	IIB	80	No	No	No	20	1	No	Train
78	Female	2012	Upper lobe	T4	N2	M1b	IV	70	No	No	Yes	1	1	No	Train
53	Female	2012	Main bronchus	T2a	N0	M0	IB	26	No	Yes	Yes	28	1	No	Train
76	Female	2012	Upper lobe	T2a	N1	M1b	IV	40	No	Yes	No	1	1	No	Train
72	Female	2012	Main bronchus	T3	N2	M1b	IV	76	No	No	Yes	14	1	No	Train
63	Female	2012	Upper lobe	T2a	N0	M1b	IV	47	No	Yes	Yes	85	0	No	Train
63	Male	2012	Upper lobe	T3	N0	M1b	IV	72	No	No	Yes	9	1	No	Train
80	Male	2012	Lower lobe	T3	N1	M1b	IV	104	No	Yes	Yes	5	1	No	Train
65	Male	2012	Upper lobe	T4	N2	M1b	IV	27	No	No	Yes	14	1	No	Train
53	Female	2012	Lung, NOS	T2a	N2	M0	IIIA	50	No	No	Yes	3	1	No	Train
70	Female	2013	Upper lobe	T4	N2	M1a	IV	58	No	Yes	Yes	74	1	No	Train
50	Male	2013	Upper lobe	T2a	N3	M1a	IV	42	No	Yes	Yes	12	1	No	Train
80	Male	2012	Lung, NOS	T4	N3	M1b	IV	49	No	No	Yes	1	1	No	Train
73	Female	2013	Middle lobe	T3	N2	M1b	IV	59	No	Yes	Yes	32	1	No	Train
58	Male	2013	Lung, NOS	T4	N3	M0	IIIB	70	No	Yes	Yes	1	1	No	Train
69	Male	2013	Main bronchus	T2a	N0	M1b	IV	34	No	No	No	1	1	No	Train
77	Male	2012	Main bronchus	T2a	N0	M0	IB	38	No	No	No	19	1	Yes	Train
83	Female	2013	Lower lobe	T2a	N0	M0	IB	47	No	Yes	Yes	33	1	No	Train
79	Male	2013	Upper lobe	T3	N2	M0	IIIA	75	No	No	No	1	1	No	Train
88	Male	2013	Upper lobe	T3	N0	M1b	IV	150	No	No	No	1	1	No	Train
69	Female	2013	Lower lobe	T1a	N2	M1b	IV	17	No	No	Yes	12	1	No	Train
55	Female	2013	Upper lobe	T3	N0	M1b	IV	77	No	Yes	No	3	1	No	Train
[truncated: 19,094 more rows]
